# Supplementary material for: Ultrasensitive detection of local acoustic vibrations at room temperature by plasmon-enhanced single-molecule fluorescence
Source: Nat Commun. 2022 Jun 9;13:3330. doi: 10.1038/s41467-022-30955-8 (PMC9184529; doi:10.1038/s41467-022-30955-8)
Supplement: Supplementary file 3 — Source Data [file 41467_2022_30955_MOESM3_ESM.xlsx]

## Sheet: Figure 1b
Time (min)	Normalized intensity
0.00167	3.98292e-05
0.00333	6.88209e-06
0.005	3.84779e-05
0.00667	6.21042e-05
0.00833	2.31964e-05
0.01	5.02286e-05
0.01167	6.57288e-05
0.01333	4.83353e-05
0.015	3.45758e-05
0.01667	2.41812e-05
0.01833	2.0109e-05
0.02	2.23331e-05
0.02167	5.39019e-05
0.02333	0
0.025	1.88023e-05
0.02667	3.39137e-05
0.02833	0.7646
0.03	0.83514
0.03167	0.83852
0.03333	0.83752
0.035	0.83964
0.03667	0.84105
0.03833	0.84127
0.04	0.84273
0.04167	0.84258
0.04333	0.84278
0.045	0.84331
0.04667	0.84287
0.04833	0.84388
0.05	0.84486
0.05167	0.84659
0.05333	0.84703
0.055	0.84645
0.05667	0.84456
0.05833	0.84716
0.06	0.84782
0.06167	0.84995
0.06333	0.85171
0.065	0.85253
0.06667	0.85196
0.06833	0.85267
0.07	0.85262
0.07167	0.85506
0.07333	0.85567
0.075	0.85528
0.07667	0.85563
0.07833	0.85577
0.08	0.85535
0.08167	0.85674
0.08333	0.85564
0.085	0.85699
0.08667	0.85896
0.08833	0.85906
0.09	0.85896
0.09167	0.85811
0.09333	0.85963
0.095	0.86063
0.09667	0.86104
0.09833	0.86124
0.1	0.86465
0.10167	0.86465
0.10333	0.86313
0.105	0.86292
0.10667	0.86316
0.10833	0.86448
0.11	0.86548
0.11167	0.86451
0.11333	0.8641
0.115	0.86608
0.11667	0.86751
0.11833	0.86669
0.12	0.86775
0.12167	0.86782
0.12333	0.86944
0.125	0.87125
0.12667	0.87137
0.12833	0.87032
0.13	0.86956
0.13167	0.87045
0.13333	0.87017
0.135	0.87223
0.13667	0.87194
0.13833	0.87213
0.14	0.87149
0.14167	0.87357
0.14333	0.87114
0.145	0.87175
0.14667	0.87201
0.14833	0.87257
0.15	0.87333
0.15167	0.87275
0.15333	0.875
0.155	0.87486
0.15667	0.8757
0.15833	0.87422
0.16	0.87569
0.16167	0.87454
0.16333	0.87837
0.165	0.8787
0.16667	0.87704
0.16833	0.87758
0.17	0.87642
0.17167	0.87709
0.17333	0.87977
0.175	0.87885
0.17667	0.8795
0.17833	0.879
0.18	0.88093
0.18167	0.87994
0.18333	0.88071
0.185	0.88194
0.18667	0.88242
0.18833	0.88021
0.19	0.88113
0.19167	0.88211
0.19333	0.88584
0.195	0.88462
0.19667	0.88271
0.19833	0.88316
0.2	0.8815
0.20167	0.88309
0.20333	0.88383
0.205	0.88381
0.20667	0.88275
0.20833	0.88401
0.21	0.88301
0.21167	0.88437
0.21333	0.88324
0.215	0.88301
0.21667	0.88517
0.21833	0.88487
0.22	0.88821
0.22167	0.88751
0.22333	0.8888
0.225	0.88835
0.22667	0.88786
0.22833	0.88833
0.23	0.88876
0.23167	0.8895
0.23333	0.88884
0.235	0.88993
0.23667	0.88931
0.23833	0.89046
0.24	0.88976
0.24167	0.88961
0.24333	0.88938
0.245	0.88908
0.24667	0.8913
0.24833	0.89063
0.25	0.88991
0.25167	0.89063
0.25333	0.8918
0.255	0.89108
0.25667	0.89355
0.25833	0.89745
0.26	0.89581
0.26167	0.89669
0.26333	0.89719
0.265	0.89717
0.26667	0.89409
0.26833	0.89407
0.27	0.89453
0.27167	0.89343
0.27333	0.89314
0.275	0.89394
0.27667	0.89606
0.27833	0.8958
0.28	0.89523
0.28167	0.89412
0.28333	0.89374
0.285	0.89561
0.28667	0.89632
0.28833	0.89695
0.29	0.8967
0.29167	0.89687
0.29333	0.8984
0.295	0.90132
0.29667	0.89995
0.29833	0.9009
0.3	0.9002
0.30167	0.89917
0.30333	0.89967
0.305	0.89693
0.30667	0.89913
0.30833	0.8988
0.31	0.89934
0.31167	0.89857
0.31333	0.89846
0.315	0.89983
0.31667	0.90039
0.31833	0.90109
0.32	0.89951
0.32167	0.89904
0.32333	0.8995
0.325	0.90204
0.32667	0.90144
0.32833	0.90357
0.33	0.90487
0.33167	0.90316
0.33333	0.90235
0.335	0.90111
0.33667	0.90076
0.33833	0.90006
0.34	0.90025
0.34167	0.90204
0.34333	0.90246
0.345	0.90207
0.34667	0.90154
0.34833	0.90286
0.35	0.90382
0.35167	0.9045
0.35333	0.90599
0.355	0.90438
0.35667	0.90699
0.35833	0.90675
0.36	0.90317
0.36167	0.90206
0.36333	0.90259
0.365	0.90465
0.36667	0.90612
0.36833	0.90536
0.37	0.90414
0.37167	0.90547
0.37333	0.90762
0.375	0.90726
0.37667	0.90697
0.37833	0.90962
0.38	0.90995
0.38167	0.90935
0.38333	0.90934
0.385	0.90971
0.38667	0.91078
0.38833	0.91103
0.39	0.91122
0.39167	0.91226
0.39333	0.91119
0.395	0.90941
0.39667	0.9086
0.39833	0.91036
0.4	0.9105
0.40167	0.91117
0.40333	0.90944
0.405	0.90897
0.40667	0.91173
0.40833	0.91381
0.41	0.91273
0.41167	0.91058
0.41333	0.91171
0.415	0.91054
0.41667	0.91196
0.41833	0.91057
0.42	0.91099
0.42167	0.91178
0.42333	0.91243
0.425	0.91187
0.42667	0.91209
0.42833	0.91117
0.43	0.91039
0.43167	0.91104
0.43333	0.91189
0.435	0.9121
0.43667	0.91287
0.43833	0.9124
0.44	0.9115
0.44167	0.91261
0.44333	0.91362
0.445	0.91191
0.44667	0.91304
0.44833	0.91337
0.45	0.91204
0.45167	0.91154
0.45333	0.91249
0.455	0.91468
0.45667	0.91496
0.45833	0.91562
0.46	0.91589
0.46167	0.91631
0.46333	0.91638
0.465	0.91574
0.46667	0.91614
0.46833	0.91684
0.47	0.91639
0.47167	0.9146
0.47333	0.9167
0.475	0.91694
0.47667	0.91606
0.47833	0.91523
0.48	0.91599
0.48167	0.91537
0.48333	0.91755
0.485	0.91666
0.48667	0.9181
0.48833	0.91723
0.49	0.91709
0.49167	0.91598
0.49333	0.91719
0.495	0.9177
0.49667	0.91666
0.49833	0.91584
0.5	0.91723
0.50167	0.91812
0.50333	0.91747
0.505	0.91811
0.50667	0.9184
0.50833	0.91798
0.51	0.9187
0.51167	0.91974
0.51333	0.92008
0.515	0.91825
0.51667	0.91784
0.51833	0.92154
0.52	0.9187
0.52167	0.92095
0.52333	0.92012
0.525	0.922
0.52667	0.9217
0.52833	0.92148
0.53	0.92258
0.53167	0.92093
0.53333	0.92292
0.535	0.92116
0.53667	0.9228
0.53833	0.92377
0.54	0.92261
0.54167	0.92252
0.54333	0.92248
0.545	0.92295
0.54667	0.92239
0.54833	0.92202
0.55	0.92181
0.55167	0.92232
0.55333	0.92266
0.555	0.92331
0.55667	0.92351
0.55833	0.92515
0.56	0.92503
0.56167	0.92502
0.56333	0.92716
0.565	0.92746
0.56667	0.92645
0.56833	0.92781
0.57	0.92492
0.57167	0.92493
0.57333	0.9268
0.575	0.92584
0.57667	0.92526
0.57833	0.92477
0.58	0.92638
0.58167	0.92711
0.58333	0.928
0.585	0.92837
0.58667	0.92679
0.58833	0.92787
0.59	0.92896
0.59167	0.92996
0.59333	0.92894
0.595	0.92938
0.59667	0.93162
0.59833	0.92934
0.6	0.92859
0.60167	0.92778
0.60333	0.92777
0.605	0.92821
0.60667	0.92818
0.60833	0.92895
0.61	0.92951
0.61167	0.9287
0.61333	0.92809
0.615	0.92984
0.61667	0.92903
0.61833	0.93049
0.62	0.92913
0.62167	0.93115
0.62333	0.92938
0.625	0.93054
0.62667	0.92904
0.62833	0.93181
0.63	0.93177
0.63167	0.93099
0.63333	0.93126
0.635	0.93267
0.63667	0.93168
0.63833	0.93261
0.64	0.93292
0.64167	0.93164
0.64333	0.93205
0.645	0.93391
0.64667	0.93234
0.64833	0.93143
0.65	0.93378
0.65167	0.9318
0.65333	0.93277
0.655	0.93361
0.65667	0.93519
0.65833	0.93188
0.66	0.93326
0.66167	0.93259
0.66333	0.93361
0.665	0.93306
0.66667	0.93379
0.66833	0.9332
0.67	0.93414
0.67167	0.93546
0.67333	0.93561
0.675	0.93525
0.67667	0.93426
0.67833	0.93474
0.68	0.93483
0.68167	0.93457
0.68333	0.93395
0.685	0.93338
0.68667	0.93613
0.68833	0.93459
0.69	0.93536
0.69167	0.93517
0.69333	0.93825
0.695	0.936
0.69667	0.93533
0.69833	0.93419
0.7	0.93294
0.70167	0.93589
0.70333	0.93677
0.705	0.93538
0.70667	0.93367
0.70833	0.9362
0.71	0.93689
0.71167	0.93666
0.71333	0.93691
0.715	0.93688
0.71667	0.93536
0.71833	0.93563
0.72	0.93638
0.72167	0.9389
0.72333	0.94005
0.725	0.93869
0.72667	0.93716
0.72833	0.93814
0.73	0.93597
0.73167	0.93662
0.73333	0.93766
0.735	0.93668
0.73667	0.93673
0.73833	0.93778
0.74	0.93702
0.74167	0.9361
0.74333	0.93793
0.745	0.93693
0.74667	0.93823
0.74833	0.93989
0.75	0.93853
0.75167	0.93902
0.75333	0.93877
0.755	0.93748
0.75667	0.94006
0.75833	0.93962
0.76	0.93792
0.76167	0.93956
0.76333	0.93788
0.765	0.9388
0.76667	0.93996
0.76833	0.93964
0.77	0.93954
0.77167	0.94027
0.77333	0.93975
0.775	0.93908
0.77667	0.93834
0.77833	0.93934
0.78	0.94069
0.78167	0.93828
0.78333	0.94043
0.785	0.93996
0.78667	0.94002
0.78833	0.94157
0.79	0.94117
0.79167	0.94078
0.79333	0.93989
0.795	0.93855
0.79667	0.9413
0.79833	0.94102
0.8	0.94173
0.80167	0.94248
0.80333	0.94233
0.805	0.94139
0.80667	0.94328
0.80833	0.94237
0.81	0.94026
0.81167	0.94085
0.81333	0.94084
0.815	0.94116
0.81667	0.94053
0.81833	0.94097
0.82	0.94218
0.82167	0.94116
0.82333	0.94174
0.825	0.9427
0.82667	0.94241
0.82833	0.94136
0.83	0.94134
0.83167	0.94101
0.83333	0.94045
0.835	0.94134
0.83667	0.94038
0.83833	0.94182
0.84	0.94222
0.84167	0.94263
0.84333	0.94219
0.845	0.94199
0.84667	0.9415
0.84833	0.94186
0.85	0.94046
0.85167	0.94109
0.85333	0.94199
0.855	0.94231
0.85667	0.94178
0.85833	0.94121
0.86	0.94109
0.86167	0.9414
0.86333	0.94106
0.865	0.94163
0.86667	0.94036
0.86833	0.94227
0.87	0.94088
0.87167	0.94162
0.87333	0.94179
0.875	0.94219
0.87667	0.94186
0.87833	0.94378
0.88	0.94254
0.88167	0.9427
0.88333	0.94395
0.885	0.94534
0.88667	0.94419
0.88833	0.94504
0.89	0.9456
0.89167	0.94412
0.89333	0.94396
0.895	0.94465
0.89667	0.94416
0.89833	0.94345
0.9	0.94332
0.90167	0.94453
0.90333	0.94391
0.905	0.94465
0.90667	0.94518
0.90833	0.9446
0.91	0.94523
0.91167	0.94455
0.91333	0.94571
0.915	0.94685
0.91667	0.94771
0.91833	0.94792
0.92	0.94738
0.92167	0.9458
0.92333	0.94626
0.925	0.94568
0.92667	0.94538
0.92833	0.94594
0.93	0.94604
0.93167	0.9472
0.93333	0.94533
0.935	0.94676
0.93667	0.94613
0.93833	0.9484
0.94	0.9492
0.94167	0.94927
0.94333	0.94735
0.945	0.94811
0.94667	0.94714
0.94833	0.94737
0.95	0.94824
0.95167	0.94869
0.95333	0.94733
0.955	0.94821
0.95667	0.9493
0.95833	0.9486
0.96	0.94846
0.96167	0.94861
0.96333	0.9493
0.965	0.94901
0.96667	0.94952
0.96833	0.94828
0.97	0.95073
0.97167	0.95053
0.97333	0.95127
0.975	0.9513
0.97667	0.94998
0.97833	0.94863
0.98	0.95216
0.98167	0.95043
0.98333	0.94843
0.985	0.95058
0.98667	0.94947
0.98833	0.94938
0.99	0.94908
0.99167	0.94983
0.99333	0.9509
0.995	0.94931
0.99667	0.94881
0.99833	0.94845
1	0.94939
1.00167	0.94932
1.00333	0.9489
1.005	0.95023
1.00667	0.94896
1.00833	0.94897
1.01	0.94992
1.01167	0.95201
1.01333	0.95032
1.015	0.95057
1.01667	0.95103
1.01833	0.95117
1.02	0.95154
1.02167	0.95118
1.02333	0.95282
1.025	0.9506
1.02667	0.95087
1.02833	0.95011
1.03	0.94987
1.03167	0.95203
1.03333	0.9518
1.035	0.9513
1.03667	0.95113
1.03833	0.95135
1.04	0.95211
1.04167	0.95175
1.04333	0.95141
1.045	0.95157
1.04667	0.95128
1.04833	0.95163
1.05	0.95118
1.05167	0.95191
1.05333	0.95304
1.055	0.95189
1.05667	0.95066
1.05833	0.94979
1.06	0.95128
1.06167	0.9531
1.06333	0.95472
1.065	0.95459
1.06667	0.95274
1.06833	0.95335
1.07	0.95023
1.07167	0.9523
1.07333	0.95399
1.075	0.95413
1.07667	0.95312
1.07833	0.95316
1.08	0.95296
1.08167	0.95066
1.08333	0.94989
1.085	0.95273
1.08667	0.95256
1.08833	0.95056
1.09	0.95236
1.09167	0.95252
1.09333	0.95223
1.095	0.95353
1.09667	0.95127
1.09833	0.95056
1.1	0.9508
1.10167	0.95376
1.10333	0.95413
1.105	0.9554
1.10667	0.95467
1.10833	0.95135
1.11	0.95304
1.11167	0.95273
1.11333	0.95395
1.115	0.9517
1.11667	0.95372
1.11833	0.95443
1.12	0.95228
1.12167	0.9521
1.12333	0.95249
1.125	0.95242
1.12667	0.9518
1.12833	0.95204
1.13	0.95489
1.13167	0.95622
1.13333	0.95529
1.135	0.95247
1.13667	0.95095
1.13833	0.95413
1.14	0.95523
1.14167	0.95404
1.14333	0.95482
1.145	0.95501
1.14667	0.95411
1.14833	0.95373
1.15	0.95423
1.15167	0.95454
1.15333	0.95588
1.155	0.95555
1.15667	0.95489
1.15833	0.95567
1.16	0.95769
1.16167	0.95623
1.16333	0.95518
1.165	0.95405
1.16667	0.95457
1.16833	0.95406
1.17	0.95399
1.17167	0.95407
1.17333	0.95554
1.175	0.95269
1.17667	0.95413
1.17833	0.95297
1.18	0.95251
1.18167	0.95257
1.18333	0.95257
1.185	0.95483
1.18667	0.95515
1.18833	0.95406
1.19	0.95162
1.19167	0.95012
1.19333	0.95303
1.195	0.95537
1.19667	0.95482
1.19833	0.95457
1.2	0.95266
1.20167	0.95517
1.20333	0.95434
1.205	0.95512
1.20667	0.95283
1.20833	0.95247
1.21	0.95301
1.21167	0.95266
1.21333	0.95399
1.215	0.95344
1.21667	0.95477
1.21833	0.95509
1.22	0.9542
1.22167	0.95507
1.22333	0.95724
1.225	0.95496
1.22667	0.95493
1.22833	0.95335
1.23	0.95491
1.23167	0.95411
1.23333	0.95481
1.235	0.95526
1.23667	0.95542
1.23833	0.95538
1.24	0.95472
1.24167	0.95429
1.24333	0.95428
1.245	0.95633
1.24667	0.95515
1.24833	0.95446
1.25	0.95506
1.25167	0.95483
1.25333	0.95366
1.255	0.9554
1.25667	0.95477
1.25833	0.95496
1.26	0.95379
1.26167	0.9527
1.26333	0.9548
1.265	0.95499
1.26667	0.95511
1.26833	0.95564
1.27	0.95501
1.27167	0.95425
1.27333	0.9554
1.275	0.95378
1.27667	0.95362
1.27833	0.95572
1.28	0.95493
1.28167	0.95544
1.28333	0.95539
1.285	0.95469
1.28667	0.95493
1.28833	0.95525
1.29	0.95602
1.29167	0.95524
1.29333	0.95496
1.295	0.95584
1.29667	0.9554
1.29833	0.95473
1.3	0.95424
1.30167	0.95567
1.30333	0.9539
1.305	0.95533
1.30667	0.9555
1.30833	0.95493
1.31	0.95626
1.31167	0.95628
1.31333	0.9561
1.315	0.95711
1.31667	0.95587
1.31833	0.95379
1.32	0.95395
1.32167	0.95501
1.32333	0.95524
1.325	0.95577
1.32667	0.95612
1.32833	0.95604
1.33	0.95711
1.33167	0.95733
1.33333	0.95801
1.335	0.95647
1.33667	0.95387
1.33833	0.9552
1.34	0.95537
1.34167	0.95825
1.34333	0.95872
1.345	0.95698
1.34667	0.95456
1.34833	0.95423
1.35	0.95608
1.35167	0.95648
1.35333	0.95665
1.355	0.95554
1.35667	0.95439
1.35833	0.95673
1.36	0.95657
1.36167	0.95689
1.36333	0.9566
1.365	0.95668
1.36667	0.95586
1.36833	0.95721
1.37	0.95744
1.37167	0.95839
1.37333	0.95833
1.375	0.95634
1.37667	0.95639
1.37833	0.95522
1.38	0.95587
1.38167	0.95705
1.38333	0.95548
1.385	0.95625
1.38667	0.95538
1.38833	0.95833
1.39	0.95807
1.39167	0.9564
1.39333	0.95671
1.395	0.95803
1.39667	0.95706
1.39833	0.95518
1.4	0.95686
1.40167	0.95639
1.40333	0.95628
1.405	0.95787
1.40667	0.95561
1.40833	0.95609
1.41	0.95541
1.41167	0.95653
1.41333	0.95715
1.415	0.95686
1.41667	0.95568
1.41833	0.95563
1.42	0.95615
1.42167	0.95622
1.42333	0.95464
1.425	0.95526
1.42667	0.9555
1.42833	0.9564
1.43	0.95619
1.43167	0.95674
1.43333	0.95669
1.435	0.95654
1.43667	0.95386
1.43833	0.95471
1.44	0.95525
1.44167	0.95545
1.44333	0.95657
1.445	0.95528
1.44667	0.95565
1.44833	0.95452
1.45	0.9556
1.45167	0.95608
1.45333	0.95594
1.455	0.95285
1.45667	0.95353
1.45833	0.95422
1.46	0.95308
1.46167	0.95463
1.46333	0.95392
1.465	0.95552
1.46667	0.95602
1.46833	0.9569
1.47	0.95565
1.47167	0.95328
1.47333	0.95439
1.475	0.95591
1.47667	0.95511
1.47833	0.95496
1.48	0.95315
1.48167	0.95606
1.48333	0.95668
1.485	0.95468
1.48667	0.95238
1.48833	0.95272
1.49	0.95241
1.49167	0.95332
1.49333	0.95543
1.495	0.95394
1.49667	0.95284
1.49833	0.95059
1.5	0.95356
1.50167	0.95204
1.50333	0.95303
1.505	0.9526
1.50667	0.95265
1.50833	0.95257
1.51	0.95167
1.51167	0.95283
1.51333	0.95285
1.515	0.95315
1.51667	0.95175
1.51833	0.95168
1.52	0.95079
1.52167	0.95177
1.52333	0.95092
1.525	0.9504
1.52667	0.95085
1.52833	0.9511
1.53	0.95206
1.53167	0.95151
1.53333	0.9508
1.535	0.95057
1.53667	0.95126
1.53833	0.95091
1.54	0.95066
1.54167	0.95075
1.54333	0.95231
1.545	0.95281
1.54667	0.95125
1.54833	0.95161
1.55	0.95243
1.55167	0.95365
1.55333	0.95179
1.555	0.95127
1.55667	0.94882
1.55833	0.94982
1.56	0.94896
1.56167	0.95073
1.56333	0.95332
1.565	0.95394
1.56667	0.9536
1.56833	0.95409
1.57	0.9526
1.57167	0.95289
1.57333	0.95236
1.575	0.95292
1.57667	0.95248
1.57833	0.95295
1.58	0.95139
1.58167	0.95277
1.58333	0.95245
1.585	0.95184
1.58667	0.95318
1.58833	0.95234
1.59	0.9508
1.59167	0.95171
1.59333	0.95154
1.595	0.95347
1.59667	0.95524
1.59833	0.95149
1.6	0.95108
1.60167	0.9528
1.60333	0.95497
1.605	0.95245
1.60667	0.95502
1.60833	0.95157
1.61	0.95055
1.61167	0.95138
1.61333	0.95029
1.615	0.95109
1.61667	0.95118
1.61833	0.95188
1.62	0.95214
1.62167	0.95283
1.62333	0.95336
1.625	0.95276
1.62667	0.95324
1.62833	0.95452
1.63	0.95302
1.63167	0.95306
1.63333	0.9518
1.635	0.95232
1.63667	0.95017
1.63833	0.951
1.64	0.95191
1.64167	0.95262
1.64333	0.95229
1.645	0.95329
1.64667	0.95438
1.64833	0.9541
1.65	0.95386
1.65167	0.95326
1.65333	0.95412
1.655	0.95303
1.65667	0.95353
1.65833	0.95443
1.66	0.95438
1.66167	0.95407
1.66333	0.95432
1.665	0.95494
1.66667	0.9554
1.66833	0.9553
1.67	0.95485
1.67167	0.95601
1.67333	0.95364
1.675	0.95292
1.67667	0.95175
1.67833	0.95398
1.68	0.95347
1.68167	0.95435
1.68333	0.95445
1.685	0.95413
1.68667	0.95316
1.68833	0.95513
1.69	0.95602
1.69167	0.95522
1.69333	0.95455
1.695	0.95515
1.69667	0.95468
1.69833	0.95452
1.7	0.95358
1.70167	0.9533
1.70333	0.95449
1.705	0.9535
1.70667	0.95358
1.70833	0.95222
1.71	0.95399
1.71167	0.95487
1.71333	0.95389
1.715	0.95295
1.71667	0.95358
1.71833	0.95267
1.72	0.95411
1.72167	0.95283
1.72333	0.95314
1.725	0.95436
1.72667	0.95292
1.72833	0.9534
1.73	0.95324
1.73167	0.95485
1.73333	0.95626
1.735	0.95656
1.73667	0.95768
1.73833	0.95659
1.74	0.95706
1.74167	0.95753
1.74333	0.95669
1.745	0.95426
1.74667	0.95466
1.74833	0.95456
1.75	0.95584
1.75167	0.95395
1.75333	0.95526
1.755	0.9555
1.75667	0.95546
1.75833	0.95536
1.76	0.95423
1.76167	0.95465
1.76333	0.95531
1.765	0.95524
1.76667	0.95556
1.76833	0.95665
1.77	0.95415
1.77167	0.95366
1.77333	0.95389
1.775	0.95432
1.77667	0.95263
1.77833	0.95475
1.78	0.95405
1.78167	0.95473
1.78333	0.9541
1.785	0.95313
1.78667	0.95734
1.78833	0.95584
1.79	0.95579
1.79167	0.95614
1.79333	0.95605
1.795	0.95591
1.79667	0.95584
1.79833	0.95604
1.8	0.95554
1.80167	0.95445
1.80333	0.95503
1.805	0.9546
1.80667	0.95466
1.80833	0.95422
1.81	0.95558
1.81167	0.95572
1.81333	0.9583
1.815	0.95855
1.81667	0.95709
1.81833	0.95673
1.82	0.95727
1.82167	0.95689
1.82333	0.95611
1.825	0.95557
1.82667	0.95617
1.82833	0.95513
1.83	0.95477
1.83167	0.95543
1.83333	0.95709
1.835	0.95591
1.83667	0.95713
1.83833	0.95555
1.84	0.95572
1.84167	0.95632
1.84333	0.95414
1.845	0.9574
1.84667	0.95791
1.84833	0.9569
1.85	0.95696
1.85167	0.95781
1.85333	0.95747
1.855	0.95588
1.85667	0.95589
1.85833	0.95595
1.86	0.95651
1.86167	0.95676
1.86333	0.95681
1.865	0.95795
1.86667	0.95694
1.86833	0.95589
1.87	0.95596
1.87167	0.95617
1.87333	0.95728
1.875	0.95682
1.87667	0.95606
1.87833	0.95582
1.88	0.95686
1.88167	0.9565
1.88333	0.95706
1.885	0.957
1.88667	0.95571
1.88833	0.95614
1.89	0.95496
1.89167	0.95632
1.89333	0.95727
1.895	0.95648
1.89667	0.95587
1.89833	0.95629
1.9	0.95606
1.90167	0.95661
1.90333	0.95775
1.905	0.95764
1.90667	0.95641
1.90833	0.95665
1.91	0.95687
1.91167	0.95713
1.91333	0.95754
1.915	0.95829
1.91667	0.95767
1.91833	0.9553
1.92	0.95779
1.92167	0.95807
1.92333	0.9569
1.925	0.95687
1.92667	0.95791
1.92833	0.9577
1.93	0.95694
1.93167	0.95621
1.93333	0.95868
1.935	0.95765
1.93667	0.96087
1.93833	0.96116
1.94	0.95683
1.94167	0.95735
1.94333	0.95916
1.945	0.95992
1.94667	0.95826
1.94833	0.95719
1.95	0.95632
1.95167	0.95719
1.95333	0.95732
1.955	0.95834
1.95667	0.95834
1.95833	0.95632
1.96	0.95843
1.96167	0.95837
1.96333	0.95788
1.965	0.95704
1.96667	0.95879
1.96833	0.95825
1.97	0.95796
1.97167	0.95735
1.97333	0.95846
1.975	0.96104
1.97667	0.95982
1.97833	0.95911
1.98	0.95626
1.98167	0.95733
1.98333	0.95866
1.985	0.95761
1.98667	0.95808
1.98833	0.95793
1.99	0.95696
1.99167	0.959
1.99333	0.96002
1.995	0.95919
1.99667	0.96018
1.99833	0.95873
2	0.95854
2.00167	0.95931
2.00333	0.95824
2.005	0.95756
2.00667	0.95753
2.00833	0.95822
2.01	0.95815
2.01167	0.9581
2.01333	0.9576
2.015	0.95852
2.01667	0.95605
2.01833	0.95687
2.02	0.95791
2.02167	0.95786
2.02333	0.95786
2.025	0.9581
2.02667	0.9566
2.02833	0.95459
2.03	0.95566
2.03167	0.95655
2.03333	0.9555
2.035	0.95688
2.03667	0.95641
2.03833	0.95709
2.04	0.95748
2.04167	0.95728
2.04333	0.95602
2.045	0.95885
2.04667	0.95612
2.04833	0.95784
2.05	0.95695
2.05167	0.95628
2.05333	0.95772
2.055	0.95724
2.05667	0.95742
2.05833	0.95711
2.06	0.9569
2.06167	0.95751
2.06333	0.95819
2.065	0.95818
2.06667	0.9576
2.06833	0.96025
2.07	0.95796
2.07167	0.95662
2.07333	0.95795
2.075	0.95669
2.07667	0.95853
2.07833	0.95755
2.08	0.95741
2.08167	0.95576
2.08333	0.95584
2.085	0.9587
2.08667	0.95999
2.08833	0.95864
2.09	0.95727
2.09167	0.95858
2.09333	0.96058
2.095	0.9594
2.09667	0.95685
2.09833	0.95771
2.1	0.95772
2.10167	0.95653
2.10333	0.95642
2.105	0.9551
2.10667	0.95779
2.10833	0.95865
2.11	0.95886
2.11167	0.95865
2.11333	0.9579
2.115	0.95974
2.11667	0.95828
2.11833	0.95736
2.12	0.95764
2.12167	0.95558
2.12333	0.95679
2.125	0.95779
2.12667	0.95745
2.12833	0.95839
2.13	0.95886
2.13167	0.95957
2.13333	0.95732
2.135	0.95669
2.13667	0.95738
2.13833	0.95674
2.14	0.95793
2.14167	0.95781
2.14333	0.95814
2.145	0.95818
2.14667	0.95848
2.14833	0.95816
2.15	0.95717
2.15167	0.95781
2.15333	0.95852
2.155	0.95706
2.15667	0.95809
2.15833	0.95609
2.16	0.95751
2.16167	0.9572
2.16333	0.95802
2.165	0.95957
2.16667	0.95989
2.16833	0.95853
2.17	0.95941
2.17167	0.95989
2.17333	0.95872
2.175	0.96049
2.17667	0.95913
2.17833	0.95826
2.18	0.95899
2.18167	0.95925
2.18333	0.96045
2.185	0.95881
2.18667	0.95643
2.18833	0.95653
2.19	0.95908
2.19167	0.95906
2.19333	0.95584
2.195	0.95747
2.19667	0.95888
2.19833	0.9584
2.2	0.9587
2.20167	0.95924
2.20333	0.95892
2.205	0.95613
2.20667	0.95764
2.20833	0.95865
2.21	0.95762
2.21167	0.95866
2.21333	0.9614
2.215	0.95838
2.21667	0.95846
2.21833	0.95786
2.22	0.95812
2.22167	0.95798
2.22333	0.95764
2.225	0.95825
2.22667	0.95783
2.22833	0.9572
2.23	0.95864
2.23167	0.9592
2.23333	0.95735
2.235	0.95836
2.23667	0.9576
2.23833	0.95909
2.24	0.96074
2.24167	0.959
2.24333	0.95643
2.245	0.96012
2.24667	0.95974
2.24833	0.95982
2.25	0.95845
2.25167	0.9575
2.25333	0.95699
2.255	0.9571
2.25667	0.95884
2.25833	0.95706
2.26	0.95993
2.26167	0.9576
2.26333	0.95766
2.265	0.95854
2.26667	0.96054
2.26833	0.96135
2.27	0.96066
2.27167	0.95971
2.27333	0.96001
2.275	0.9597
2.27667	0.95939
2.27833	0.95945
2.28	0.95912
2.28167	0.95846
2.28333	0.95596
2.285	0.95909
2.28667	0.95762
2.28833	0.95752
2.29	0.95862
2.29167	0.95938
2.29333	0.96094
2.295	0.96084
2.29667	0.96031
2.29833	0.96116
2.3	0.96119
2.30167	0.95959
2.30333	0.9604
2.305	0.95942
2.30667	0.95927
2.30833	0.95965
2.31	0.96004
2.31167	0.96045
2.31333	0.96107
2.315	0.9614
2.31667	0.95993
2.31833	0.95778
2.32	0.9571
2.32167	0.95743
2.32333	0.95833
2.325	0.95872
2.32667	0.96023
2.32833	0.95887
2.33	0.95879
2.33167	0.95831
2.33333	0.95819
2.335	0.95913
2.33667	0.95829
2.33833	0.95841
2.34	0.95802
2.34167	0.95818
2.34333	0.95822
2.345	0.95714
2.34667	0.95734
2.34833	0.95865
2.35	0.95945
2.35167	0.95815
2.35333	0.96091
2.355	0.95896
2.35667	0.95879
2.35833	0.95936
2.36	0.96078
2.36167	0.96099
2.36333	0.96093
2.365	0.96306
2.36667	0.96233
2.36833	0.9614
2.37	0.96081
2.37167	0.96005
2.37333	0.96008
2.375	0.96066
2.37667	0.96161
2.37833	0.96182
2.38	0.96117
2.38167	0.96054
2.38333	0.96018
2.385	0.96121
2.38667	0.96004
2.38833	0.96029
2.39	0.96224
2.39167	0.96246
2.39333	0.96379
2.395	0.96242
2.39667	0.96006
2.39833	0.9588
2.4	0.96128
2.40167	0.96229
2.40333	0.96335
2.405	0.96317
2.40667	0.96175
2.40833	0.95994
2.41	0.96152
2.41167	0.96101
2.41333	0.96202
2.415	0.96311
2.41667	0.96278
2.41833	0.96354
2.42	0.96358
2.42167	0.96181
2.42333	0.95999
2.425	0.96015
2.42667	0.96034
2.42833	0.95945
2.43	0.95988
2.43167	0.9626
2.43333	0.96103
2.435	0.96114
2.43667	0.96128
2.43833	0.96175
2.44	0.96218
2.44167	0.9622
2.44333	0.96149
2.445	0.9602
2.44667	0.9616
2.44833	0.96148
2.45	0.96158
2.45167	0.96235
2.45333	0.96219
2.455	0.96325
2.45667	0.96375
2.45833	0.96225
2.46	0.96296
2.46167	0.96226
2.46333	0.96267
2.465	0.96338
2.46667	0.96387
2.46833	0.96075
2.47	0.96276
2.47167	0.96252
2.47333	0.96284
2.475	0.96209
2.47667	0.96251
2.47833	0.96248
2.48	0.96345
2.48167	0.96379
2.48333	0.961
2.485	0.95995
2.48667	0.96225
2.48833	0.9622
2.49	0.96117
2.49167	0.96274
2.49333	0.96305
2.495	0.96285
2.49667	0.96364
2.49833	0.96301
2.5	0.96151
2.50167	0.96079
2.50333	0.96126
2.505	0.96279
2.50667	0.96029
2.50833	0.96503
2.51	0.96408
2.51167	0.96077
2.51333	0.96002
2.515	0.96348
2.51667	0.96719
2.51833	0.96591
2.52	0.96442
2.52167	0.96426
2.52333	0.96292
2.525	0.96447
2.52667	0.96226
2.52833	0.96143
2.53	0.96354
2.53167	0.96442
2.53333	0.96395
2.535	0.96427
2.53667	0.96274
2.53833	0.96287
2.54	0.96292
2.54167	0.96412
2.54333	0.96234
2.545	0.96259
2.54667	0.96433
2.54833	0.96422
2.55	0.9653
2.55167	0.9652
2.55333	0.96408
2.555	0.96421
2.55667	0.96372
2.55833	0.96216
2.56	0.96223
2.56167	0.96307
2.56333	0.96312
2.565	0.96364
2.56667	0.96198
2.56833	0.96261
2.57	0.9631
2.57167	0.9623
2.57333	0.9602
2.575	0.96323
2.57667	0.96257
2.57833	0.96472
2.58	0.96338
2.58167	0.96353
2.58333	0.96307
2.585	0.96175
2.58667	0.96339
2.58833	0.96345
2.59	0.96188
2.59167	0.96249
2.59333	0.96464
2.595	0.9628
2.59667	0.96396
2.59833	0.9638
2.6	0.96448
2.60167	0.96408
2.60333	0.96404
2.605	0.96228
2.60667	0.9639
2.60833	0.96406
2.61	0.96429
2.61167	0.9634
2.61333	0.96299
2.615	0.96379
2.61667	0.96416
2.61833	0.9655
2.62	0.9633
2.62167	0.9635
2.62333	0.96239
2.625	0.96217
2.62667	0.9643
2.62833	0.9657
2.63	0.96376
2.63167	0.96347
2.63333	0.96255
2.635	0.96601
2.63667	0.96331
2.63833	0.96387
2.64	0.9631
2.64167	0.96285
2.64333	0.96326
2.645	0.964
2.64667	0.96404
2.64833	0.9634
2.65	0.96439
2.65167	0.96504
2.65333	0.96461
2.655	0.96344
2.65667	0.96256
2.65833	0.96274
2.66	0.96177
2.66167	0.96306
2.66333	0.96381
2.665	0.9632
2.66667	0.96385
2.66833	0.96257
2.67	0.96326
2.67167	0.96469
2.67333	0.96287
2.675	0.96478
2.67667	0.96267
2.67833	0.96262
2.68	0.96246
2.68167	0.96314
2.68333	0.96236
2.685	0.96398
2.68667	0.96418
2.68833	0.96362
2.69	0.96425
2.69167	0.9633
2.69333	0.96241
2.695	0.96175
2.69667	0.96215
2.69833	0.96262
2.7	0.96328
2.70167	0.96303
2.70333	0.96497
2.705	0.96399
2.70667	0.96174
2.70833	0.96216
2.71	0.96233
2.71167	0.96313
2.71333	0.96103
2.715	0.96112
2.71667	0.96272
2.71833	0.96295
2.72	0.9625
2.72167	0.96244
2.72333	0.96099
2.725	0.96197
2.72667	0.96142
2.72833	0.96166
2.73	0.96246
2.73167	0.96135
2.73333	0.96243
2.735	0.96274
2.73667	0.96135
2.73833	0.9639
2.74	0.96421
2.74167	0.96399
2.74333	0.96277
2.745	0.96397
2.74667	0.96313
2.74833	0.96304
2.75	0.96125
2.75167	0.9605
2.75333	0.96197
2.755	0.9612
2.75667	0.96095
2.75833	0.96127
2.76	0.95994
2.76167	0.96118
2.76333	0.95951
2.765	0.96221
2.76667	0.96147
2.76833	0.96178
2.77	0.96219
2.77167	0.96147
2.77333	0.96295
2.775	0.96145
2.77667	0.96143
2.77833	0.96113
2.78	0.96032
2.78167	0.96052
2.78333	0.95958
2.785	0.96327
2.78667	0.96387
2.78833	0.96273
2.79	0.96177
2.79167	0.96304
2.79333	0.96137
2.795	0.96175
2.79667	0.96362
2.79833	0.96267
2.8	0.96287
2.80167	0.96188
2.80333	0.96405
2.805	0.9633
2.80667	0.96278
2.80833	0.96267
2.81	0.96226
2.81167	0.96201
2.81333	0.96287
2.815	0.96278
2.81667	0.96293
2.81833	0.96466
2.82	0.96141
2.82167	0.96222
2.82333	0.9613
2.825	0.96272
2.82667	0.96229
2.82833	0.96277
2.83	0.96235
2.83167	0.96175
2.83333	0.96134
2.835	0.96172
2.83667	0.96208
2.83833	0.96038
2.84	0.96115
2.84167	0.96308
2.84333	0.96298
2.845	0.96473
2.84667	0.96357
2.84833	0.96205
2.85	0.96257
2.85167	0.96164
2.85333	0.96313
2.855	0.96284
2.85667	0.96233
2.85833	0.96057
2.86	0.96188
2.86167	0.96141
2.86333	0.9619
2.865	0.96144
2.86667	0.96191
2.86833	0.95999
2.87	0.96271
2.87167	0.96125
2.87333	0.96204
2.875	0.96216
2.87667	0.9624
2.87833	0.96274
2.88	0.96238
2.88167	0.96354
2.88333	0.96384
2.885	0.96202
2.88667	0.96409
2.88833	0.96353
2.89	0.9626
2.89167	0.96096
2.89333	0.96311
2.895	0.9611
2.89667	0.96245
2.89833	0.96179
2.9	0.96248
2.90167	0.96329
2.90333	0.96195
2.905	0.96284
2.90667	0.96215
2.90833	0.96426
2.91	0.96358
2.91167	0.96369
2.91333	0.96039
2.915	0.96345
2.91667	0.96187
2.91833	0.96151
2.92	0.96135
2.92167	0.96169
2.92333	0.96135
2.925	0.96067
2.92667	0.96082
2.92833	0.96177
2.93	0.961
2.93167	0.96187
2.93333	0.96162
2.935	0.9613
2.93667	0.96102
2.93833	0.96196
2.94	0.96187
2.94167	0.96164
2.94333	0.96237
2.945	0.96064
2.94667	0.96154
2.94833	0.96036
2.95	0.96035
2.95167	0.96179
2.95333	0.96286
2.955	0.96198
2.95667	0.96243
2.95833	0.96101
2.96	0.96208
2.96167	0.96087
2.96333	0.96357
2.965	0.96262
2.96667	0.96116
2.96833	0.96127
2.97	0.96115
2.97167	0.96041
2.97333	0.96165
2.975	0.96038
2.97667	0.9618
2.97833	0.96145
2.98	0.96014
2.98167	0.9596
2.98333	0.9605
2.985	0.96201
2.98667	0.96313
2.98833	0.96459
2.99	0.96423
2.99167	0.9632
2.99333	0.96313
2.995	0.96064
2.99667	0.96109
2.99833	0.96233
3	0.96174
3.00167	0.9597
3.00333	0.96059
3.005	0.96335
3.00667	0.96236
3.00833	0.96292
3.01	0.96359
3.01167	0.96232
3.01333	0.96255
3.015	0.96395
3.01667	0.96039
3.01833	0.95926
3.02	0.95877
3.02167	0.96058
3.02333	0.96089
3.025	0.96056
3.02667	0.96126
3.02833	0.96177
3.03	0.96142
3.03167	0.96078
3.03333	0.96232
3.035	0.96313
3.03667	0.96107
3.03833	0.95974
3.04	0.96101
3.04167	0.96303
3.04333	0.96194
3.045	0.96357
3.04667	0.96104
3.04833	0.96163
3.05	0.96161
3.05167	0.96171
3.05333	0.96284
3.055	0.96276
3.05667	0.96404
3.05833	0.96138
3.06	0.96262
3.06167	0.96313
3.06333	0.96057
3.065	0.96123
3.06667	0.9632
3.06833	0.96155
3.07	0.96188
3.07167	0.96334
3.07333	0.9623
3.075	0.96151
3.07667	0.96074
3.07833	0.96208
3.08	0.96304
3.08167	0.96189
3.08333	0.96134
3.085	0.96211
3.08667	0.963
3.08833	0.9645
3.09	0.96157
3.09167	0.96086
3.09333	0.96158
3.095	0.96456
3.09667	0.96439
3.09833	0.96312
3.1	0.96073
3.10167	0.96171
3.10333	0.96297
3.105	0.96092
3.10667	0.96192
3.10833	0.96265
3.11	0.9609
3.11167	0.96341
3.11333	0.96375
3.115	0.96066
3.11667	0.96341
3.11833	0.96249
3.12	0.96212
3.12167	0.96131
3.12333	0.96083
3.125	0.96182
3.12667	0.96365
3.12833	0.96284
3.13	0.96305
3.13167	0.96549
3.13333	0.96294
3.135	0.96274
3.13667	0.96275
3.13833	0.96336
3.14	0.96127
3.14167	0.96162
3.14333	0.96307
3.145	0.96219
3.14667	0.96171
3.14833	0.96006
3.15	0.96253
3.15167	0.96148
3.15333	0.96152
3.155	0.96088
3.15667	0.96235
3.15833	0.96389
3.16	0.96457
3.16167	0.96253
3.16333	0.96277
3.165	0.96414
3.16667	0.96288
3.16833	0.96417
3.17	0.96513
3.17167	0.96306
3.17333	0.96182
3.175	0.96326
3.17667	0.96152
3.17833	0.96137
3.18	0.96174
3.18167	0.96233
3.18333	0.96431
3.185	0.96293
3.18667	0.96269
3.18833	0.96092
3.19	0.96366
3.19167	0.96424
3.19333	0.96197
3.195	0.96194
3.19667	0.96198
3.19833	0.96313
3.2	0.96199
3.20167	0.96118
3.20333	0.96164
3.205	0.96121
3.20667	0.96116
3.20833	0.96249
3.21	0.9625
3.21167	0.96252
3.21333	0.96408
3.215	0.96319
3.21667	0.96213
3.21833	0.96232
3.22	0.96319
3.22167	0.96384
3.22333	0.96538
3.225	0.96342
3.22667	0.96246
3.22833	0.96309
3.23	0.9648
3.23167	0.96458
3.23333	0.96496
3.235	0.9657
3.23667	0.96329
3.23833	0.96492
3.24	0.9646
3.24167	0.96363
3.24333	0.96361
3.245	0.96565
3.24667	0.96533
3.24833	0.96328
3.25	0.96389
3.25167	0.963
3.25333	0.96422
3.255	0.96348
3.25667	0.96363
3.25833	0.96443
3.26	0.96428
3.26167	0.96448
3.26333	0.96385
3.265	0.96419
3.26667	0.96531
3.26833	0.9666
3.27	0.96443
3.27167	0.96394
3.27333	0.96519
3.275	0.96232
3.27667	0.96301
3.27833	0.96472
3.28	0.96358
3.28167	0.96301
3.28333	0.96235
3.285	0.96476
3.28667	0.96497
3.28833	0.96456
3.29	0.96418
3.29167	0.96453
3.29333	0.96289
3.295	0.9635
3.29667	0.9642
3.29833	0.96561
3.3	0.96484
3.30167	0.96245
3.30333	0.96427
3.305	0.96292
3.30667	0.96356
3.30833	0.96267
3.31	0.96267
3.31167	0.96373
3.31333	0.9644
3.315	0.96623
3.31667	0.96469
3.31833	0.96644
3.32	0.96497
3.32167	0.96463
3.32333	0.96301
3.325	0.96546
3.32667	0.96467
3.32833	0.96479
3.33	0.96526
3.33167	0.96347
[truncated: 4,001 more rows]

## Sheet: Figure 1c
Total on-time (s)	Number of molecules
-12	0
-2	0
8	91
28	58
48	28
68	29
88	23
108	21
128	16
148	15
168	8
188	6
208	15
228	12
248	4
268	7
288	9
308	10
328	9
348	5
368	6
388	4
408	5
428	1
448	4
468	1
488	4
508	3
528	2
548	6
568	11
588	182

## Sheet: Figure 1d
Aspect ratio	Occurrence
0.9	0
1	0
1.1	0
1.3	0
1.5	8
1.7	41
1.9	70
2.1	54
2.3	37
2.5	24
2.7	12
2.9	12
3.1	4
3.3	4
3.5	3
3.7	2
3.9	1

## Sheet: Figure 1e
Gold nanorods absorption spectrum		CV absorption spectrum		CV fluorescence spectrum
Wavelength (nm)	Normalized intensity	Wavelength (nm)	Normalized intensity	Wavelength (nm)	Normalized intensity
450	0.43035	400	0.02043	895.723	0.01012
450.5	0.42741	401	0.02153	895.013	0.01093
451	0.42653	402	0.02285	894.302	0.01113
451.5	0.42362	403	0.02438	893.592	0.01015
452	0.4225	404	0.02164	892.882	0.00966
452.5	0.42833	405	0.02109	892.172	0.00958
453	0.42582	406	0.02098	891.462	0.01016
453.5	0.42761	407	0.02109	890.751	0.0097
454	0.42457	408	0.02043	890.041	0.00949
454.5	0.44488	409	0.01757	889.331	0.00988
455	0.43042	410	0.01571	888.621	0.00999
455.5	0.43882	411	0.01483	887.911	0.01033
456	0.43429	412	0.01197	887.2	0.0103
456.5	0.43061	413	0.01087	886.49	0.01072
457	0.43563	414	0.01164	885.78	0.01181
457.5	0.43184	415	0.01054	885.07	0.01099
458	0.43312	416	0.00868	884.359	0.01181
458.5	0.43982	417	0.01054	883.649	0.01155
459	0.4285	418	0.0089	882.939	0.01147
459.5	0.44093	419	0.01175	882.229	0.01101
460	0.43551	420	0.01549	881.519	0.01108
460.5	0.44337	421	0.01768	880.808	0.01132
461	0.43885	422	0.01812	880.098	0.01144
461.5	0.43488	423	0.02197	879.388	0.01171
462	0.44098	424	0.0223	878.678	0.0123
462.5	0.44994	425	0.02175	877.967	0.01208
463	0.4459	426	0.02362	877.257	0.01291
463.5	0.45116	427	0.02373	876.547	0.01418
464	0.44597	428	0.02296	875.837	0.01504
464.5	0.45022	429	0.02428	875.127	0.01477
465	0.44608	430	0.02603	874.416	0.01506
465.5	0.45164	431	0.02515	873.706	0.01472
466	0.44739	432	0.02548	872.996	0.01443
466.5	0.4453	433	0.02625	872.286	0.01423
467	0.44466	434	0.02559	871.576	0.01434
467.5	0.44154	435	0.02428	870.865	0.01416
468	0.45003	436	0.02515	870.155	0.01455
468.5	0.44447	437	0.02603	869.445	0.01486
469	0.45653	438	0.02537	868.735	0.01592
469.5	0.4449	439	0.02449	868.024	0.01688
470	0.44335	440	0.02438	867.314	0.01751
470.5	0.45096	441	0.02285	866.604	0.01803
471	0.45463	442	0.02186	865.894	0.01786
471.5	0.44825	443	0.02329	865.183	0.0178
472	0.44612	444	0.02395	864.473	0.01739
472.5	0.44871	445	0.02471	863.763	0.01711
473	0.44772	446	0.02548	863.053	0.01651
473.5	0.44711	447	0.02658	862.343	0.01688
474	0.44389	448	0.02702	861.632	0.01721
474.5	0.45479	449	0.02834	860.922	0.01686
475	0.44772	450	0.02867	860.212	0.01783
475.5	0.46037	451	0.029	859.502	0.01783
476	0.45313	452	0.02988	858.792	0.01848
476.5	0.45492	453	0.02889	858.081	0.01942
477	0.45865	454	0.02944	857.371	0.01975
477.5	0.46469	455	0.03065	856.661	0.02008
478	0.46058	456	0.03284	855.951	0.01981
478.5	0.45938	457	0.03372	855.24	0.01983
479	0.4618	458	0.03537	854.53	0.02029
479.5	0.45583	459	0.03548	853.82	0.01917
480	0.45806	460	0.03625	853.11	0.02008
480.5	0.4682	461	0.03713	852.4	0.01991
481	0.46983	462	0.0379	851.689	0.02119
481.5	0.47932	463	0.03976	850.979	0.02196
482	0.47667	464	0.04251	850.269	0.02312
482.5	0.48084	465	0.04449	849.559	0.02432
483	0.48282	466	0.04745	848.848	0.02593
483.5	0.48648	467	0.05009	848.138	0.02659
484	0.48684	468	0.05228	847.428	0.02686
484.5	0.49972	469	0.05404	846.718	0.02635
485	0.50742	470	0.05635	846.008	0.02597
485.5	0.50584	471	0.05789	845.297	0.02517
486	0.51169	472	0.05811	844.587	0.02556
486.5	0.51476	473	0.05975	843.877	0.02597
487	0.5123	474	0.06261	843.167	0.02696
487.5	0.51863	475	0.06591	842.456	0.02834
488	0.52322	476	0.06887	841.746	0.03049
488.5	0.53206	477	0.0725	841.036	0.03171
489	0.53731	478	0.07546	840.326	0.03206
489.5	0.53974	479	0.07766	839.616	0.03216
490	0.54653	480	0.07964	838.905	0.03166
490.5	0.54499	481	0.08271	838.195	0.03036
491	0.55379	482	0.08699	837.485	0.02956
491.5	0.56768	483	0.09183	836.775	0.02978
492	0.56968	484	0.09644	836.064	0.03045
492.5	0.57895	485	0.10094	835.354	0.03135
493	0.58083	486	0.10589	834.644	0.03304
493.5	0.58469	487	0.11171	833.934	0.03387
494	0.59273	488	0.11632	833.224	0.03481
494.5	0.59588	489	0.12269	832.513	0.0347
495	0.61012	490	0.12851	831.803	0.03522
495.5	0.61723	491	0.13478	831.093	0.03493
496	0.62251	492	0.14137	830.383	0.0351
496.5	0.63646	493	0.14807	829.672	0.03567
497	0.63606	494	0.15378	828.962	0.03611
497.5	0.65222	495	0.16169	828.252	0.03615
498	0.65288	496	0.16817	827.542	0.03682
498.5	0.65909	497	0.17564	826.832	0.03639
499	0.67872	498	0.18333	826.121	0.03775
499.5	0.68401	499	0.19112	825.411	0.03974
500	0.69666	500	0.19826	824.701	0.04095
500.5	0.70059	501	0.20518	823.991	0.0433
501	0.71524	502	0.21287	823.281	0.04479
501.5	0.72005	503	0.22089	822.57	0.04585
502	0.72639	504	0.2299	821.86	0.0448
502.5	0.73964	505	0.23924	821.15	0.04388
503	0.74827	506	0.24978	820.44	0.04385
503.5	0.76194	507	0.25934	819.729	0.04448
504	0.76915	508	0.27087	819.019	0.0451
504.5	0.77237	509	0.28152	818.309	0.04653
505	0.7867	510	0.29152	817.599	0.0496
505.5	0.79117	511	0.30239	816.889	0.0528
506	0.80604	512	0.31481	816.178	0.05432
506.5	0.81883	513	0.32645	815.468	0.05581
507	0.81704	514	0.33919	814.758	0.05474
507.5	0.8237	515	0.35402	814.048	0.05433
508	0.83702	516	0.36841	813.337	0.05244
508.5	0.84011	517	0.38159	812.627	0.05344
509	0.85339	518	0.39411	811.917	0.05356
509.5	0.85623	519	0.40795	811.207	0.05727
510	0.8709	520	0.42102	810.497	0.0603
510.5	0.87378	521	0.43508	809.786	0.0618
511	0.88545	522	0.44903	809.076	0.06327
511.5	0.8879	523	0.46507	808.366	0.06441
512	0.90451	524	0.48034	807.656	0.06235
512.5	0.90569	525	0.49583	806.945	0.06303
513	0.90496	526	0.51043	806.235	0.0611
513.5	0.91678	527	0.52526	805.525	0.06278
514	0.92487	528	0.53844	804.815	0.06169
514.5	0.93676	529	0.55877	804.105	0.06541
515	0.93631	530	0.57799	803.394	0.06693
515.5	0.94306	531	0.59842	802.684	0.06734
516	0.95494	532	0.61775	801.974	0.06712
516.5	0.95513	533	0.63642	801.264	0.06699
517	0.95895	534	0.6484	800.553	0.06808
517.5	0.967	535	0.66125	799.843	0.06901
518	0.96944	536	0.67366	799.133	0.06949
518.5	0.97122	537	0.6864	798.423	0.07118
519	0.97569	538	0.70002	797.713	0.07217
519.5	0.98012	539	0.71167	797.002	0.07215
520	0.99204	540	0.72188	796.292	0.07315
520.5	0.98646	541	0.73221	795.582	0.07492
521	0.99369	542	0.74275	794.872	0.07821
521.5	0.98266	543	0.75187	794.162	0.08025
522	0.98328	544	0.76208	793.451	0.08247
522.5	0.99121	545	0.77186	792.741	0.08618
523	0.99952	546	0.77988	792.031	0.08693
523.5	0.99378	547	0.78768	791.321	0.08478
524	0.98977	548	0.7958	790.61	0.08745
524.5	0.99864	549	0.80327	789.9	0.0876
525	0.99453	550	0.81107	789.19	0.09108
525.5	0.9965	551	0.81799	788.48	0.09342
526	0.99978	552	0.82535	787.77	0.09697
526.5	1	553	0.83205	787.059	0.09928
527	0.99809	554	0.83645	786.349	0.10211
527.5	0.99484	555	0.84029	785.639	0.10125
528	0.99194	556	0.84391	784.929	0.10001
528.5	0.994	557	0.8482	784.218	0.10004
529	0.99725	558	0.85182	783.508	0.10042
529.5	0.99235	559	0.85677	782.798	0.10524
530	0.98974	560	0.86105	782.088	0.10851
530.5	0.99427	561	0.86621	781.378	0.10984
531	0.99012	562	0.86863	780.667	0.11069
531.5	0.9819	563	0.87072	779.957	0.11099
532	0.97958	564	0.87379	779.247	0.11187
532.5	0.97355	565	0.87687	778.537	0.11154
533	0.98117	566	0.87841	777.826	0.10897
533.5	0.98059	567	0.87961	777.116	0.11035
534	0.98114	568	0.88027	776.406	0.11494
534.5	0.96679	569	0.88258	775.696	0.11404
535	0.96518	570	0.88511	774.986	0.11799
535.5	0.96851	571	0.8884	774.275	0.11944
536	0.95586	572	0.89257	773.565	0.12079
536.5	0.95708	573	0.89774	772.855	0.12235
537	0.95255	574	0.89993	772.145	0.12305
537.5	0.95074	575	0.90411	771.434	0.12386
538	0.93854	576	0.90894	770.724	0.13021
538.5	0.93567	577	0.91421	770.014	0.12834
539	0.93115	578	0.91982	769.304	0.13297
539.5	0.93453	579	0.92685	768.594	0.13472
540	0.92971	580	0.93212	767.883	0.13858
540.5	0.92747	581	0.93849	767.173	0.1425
541	0.91368	582	0.94365	766.463	0.14837
541.5	0.91202	583	0.94903	765.753	0.1483
542	0.9139	584	0.95475	765.042	0.1499
542.5	0.90208	585	0.96134	764.332	0.14957
543	0.90205	586	0.9665	763.622	0.15493
543.5	0.88765	587	0.97386	762.912	0.15555
544	0.89224	588	0.97924	762.202	0.15992
544.5	0.87996	589	0.98275	761.491	0.1639
545	0.88099	590	0.9855	760.781	0.16839
545.5	0.87095	591	0.98803	760.071	0.17306
546	0.86303	592	0.98989	759.361	0.16907
546.5	0.85917	593	0.99363	758.651	0.17021
547	0.84746	594	0.99638	757.94	0.17072
547.5	0.84354	595	0.99857	757.23	0.17574
548	0.8376	596	1	756.52	0.17947
548.5	0.83374	597	0.99857	755.81	0.18719
549	0.82724	598	0.99594	755.099	0.18709
549.5	0.82108	599	0.99253	754.389	0.18898
550	0.81953	600	0.98726	753.679	0.18971
550.5	0.81571	601	0.98089	752.969	0.18962
551	0.80063	602	0.9743	752.259	0.19099
551.5	0.8007	603	0.96584	751.548	0.19251
552	0.79837	604	0.95595	750.838	0.19515
552.5	0.79059	605	0.94475	750.128	0.20016
553	0.7841	606	0.93135	749.418	0.20456
553.5	0.7751	607	0.91641	748.707	0.21342
554	0.77163	608	0.90125	747.997	0.21275
554.5	0.76195	609	0.88313	747.287	0.21435
555	0.75813	610	0.86347	746.577	0.217
555.5	0.7494	611	0.8437	745.867	0.2236
556	0.74526	612	0.8225	745.156	0.22559
556.5	0.74073	613	0.79866	744.446	0.22906
557	0.74311	614	0.77647	743.736	0.23335
557.5	0.73301	615	0.75286	743.026	0.23961
558	0.7212	616	0.72594	742.315	0.24512
558.5	0.71712	617	0.69936	741.605	0.24784
559	0.71034	618	0.67256	740.895	0.25361
559.5	0.70338	619	0.64433	740.185	0.25488
560	0.70979	620	0.61544	739.475	0.25799
560.5	0.70043	621	0.58908	738.764	0.26332
561	0.69089	622	0.5625	738.054	0.26602
561.5	0.67627	623	0.5357	737.344	0.27416
562	0.6794	624	0.50978	736.634	0.27999
562.5	0.6765	625	0.4855	735.923	0.2828
563	0.66627	626	0.46156	735.213	0.28656
563.5	0.65649	627	0.43717	734.503	0.28518
564	0.65727	628	0.41355	733.793	0.28657
564.5	0.65354	629	0.39027	733.083	0.2878
565	0.64574	630	0.36874	732.372	0.29415
565.5	0.64827	631	0.34842	731.662	0.29954
566	0.64258	632	0.32821	730.952	0.30372
566.5	0.63229	633	0.30855	730.242	0.30884
567	0.63006	634	0.29108	729.531	0.30844
567.5	0.63003	635	0.27384	728.821	0.30708
568	0.62335	636	0.25505	728.111	0.31306
568.5	0.62146	637	0.23869	727.401	0.31908
569	0.61287	638	0.22518	726.691	0.32201
569.5	0.61376	639	0.21024	725.98	0.32904
570	0.61612	640	0.1964	725.27	0.335
570.5	0.60805	641	0.18563	724.56	0.34346
571	0.60547	642	0.1752	723.85	0.34809
571.5	0.6049	643	0.16355	723.14	0.35704
572	0.60149	644	0.15301	722.429	0.3589
572.5	0.6063	645	0.1429	721.719	0.36177
573	0.59015	646	0.13258	721.009	0.36903
573.5	0.59815	647	0.12313	720.299	0.3778
574	0.59437	648	0.115	719.588	0.38711
574.5	0.59922	649	0.10808	718.878	0.39326
575	0.59289	650	0.10105	718.168	0.40322
575.5	0.59324	651	0.09446	717.458	0.40221
576	0.59195	652	0.08886	716.747	0.40589
576.5	0.60251	653	0.08249	716.037	0.40863
577	0.58524	654	0.07634	715.327	0.41482
577.5	0.59609	655	0.07041	714.617	0.42795
578	0.59639	656	0.06437	713.907	0.43328
578.5	0.59324	657	0.05778	713.196	0.43956
579	0.59377	658	0.05393	712.486	0.44098
579.5	0.59629	659	0.05075	711.776	0.44548
580	0.59549	660	0.04877	711.066	0.44253
580.5	0.58972	661	0.048	710.356	0.44649
581	0.59858	662	0.04855	709.645	0.44925
581.5	0.59559	663	0.04844	708.935	0.45888
582	0.59836	664	0.04932	708.225	0.4643
582.5	0.59595	665	0.04954	707.515	0.46895
583	0.60465	666	0.05097	706.804	0.47123
583.5	0.60788	667	0.05174	706.094	0.47716
584	0.60416	668	0.05174	705.384	0.48153
584.5	0.60836	669	0.04987	704.674	0.48946
585	0.61027	670	0.05009	703.964	0.49695
585.5	0.60939	671	0.04976	703.253	0.50689
586	0.61752	672	0.04822	702.543	0.51514
586.5	0.61851	673	0.04536	701.833	0.52207
587	0.62085	674	0.04504	701.123	0.52907
587.5	0.62085	675	0.04185	700.412	0.53157
588	0.62636	676	0.0379	699.702	0.53955
588.5	0.62847	677	0.03372	698.992	0.54936
589	0.63179	678	0.03317	698.282	0.55602
589.5	0.63125	679	0.03152	697.572	0.56737
590	0.63318	680	0.03043	696.861	0.57547
590.5	0.64182	681	0.0313	696.151	0.58463
591	0.64255	682	0.03152	695.441	0.58424
591.5	0.64454	683	0.0312	694.731	0.59026
592	0.65721	684	0.02999	694.021	0.59595
592.5	0.65368	685	0.02878	693.31	0.60355
593	0.65603	686	0.02724	692.6	0.60952
593.5	0.66009	687	0.02735	691.89	0.61437
594	0.67264	688	0.02592	691.18	0.61942
594.5	0.66987	689	0.02548	690.469	0.62075
595	0.6696	690	0.02537	689.759	0.63111
595.5	0.67339	691	0.02493	689.049	0.63056
596	0.68123	692	0.02373	688.339	0.63482
596.5	0.68038	693	0.02384	687.628	0.64101
597	0.68899	694	0.02296	686.918	0.64794
597.5	0.69449	695	0.02164	686.208	0.65652
598	0.69734	696	0.02021	685.498	0.6594
598.5	0.70306	697	0.02087	684.788	0.66873
599	0.7061	698	0.02032	684.077	0.67395
599.5	0.71131	699	0.02076	683.367	0.68238
600	0.72062	700	0.02219	682.657	0.69316
600.5	0.71929	701	0.02131	681.947	0.70587
601	0.72626	702	0.02021	681.237	0.71321
601.5	0.72858	703	0.02098	680.526	0.71645
602	0.73438	704	0.02076	679.816	0.72606
602.5	0.7419	705	0.02076	679.106	0.73471
603	0.74359	706	0.02109	678.396	0.74059
603.5	0.75363	707	0.02087	677.685	0.74586
604	0.75583	708	0.01977	676.975	0.75671
604.5	0.75533	709	0.01911	676.265	0.7616
605	0.75768	710	0.01834	675.555	0.76428
605.5	0.76806	711	0.01933	674.845	0.76855
606	0.77001	712	0.01922	674.134	0.77203
606.5	0.77935	713	0.01878	673.424	0.78023
607	0.78061	714	0.01966	672.714	0.78896
607.5	0.78958	715	0.02065	672.004	0.7952
608	0.7999	716	0.02076	671.293	0.79981
608.5	0.78547	717	0.02219	670.583	0.81008
609	0.79881	718	0.02175	669.873	0.81246
609.5	0.8113	719	0.0246	669.163	0.81598
610	0.8064	720	0.02428	668.453	0.82548
610.5	0.81459	721	0.02318	667.742	0.8358
611	0.81823	722	0.02098	667.032	0.84314
611.5	0.81939	723	0.02109	666.322	0.84739
612	0.82323	724	0.01615	665.612	0.85678
612.5	0.83284	725	0.01516	664.901	0.8673
613	0.829	726	0.01483	664.191	0.86978
613.5	0.83351	727	0.01626	663.481	0.87927
614	0.83836	728	0.01615	662.771	0.88735
614.5	0.84458	729	0.01801	662.061	0.89031
615	0.84842	730	0.01933	661.35	0.89779
615.5	0.85709	731	0.02076	660.64	0.90442
616	0.86156	732	0.02098	659.93	0.91058
616.5	0.85785	733	0.02098	659.22	0.91681
617	0.87048	734	0.0212	658.509	0.92435
617.5	0.86833	735	0.01977	657.799	0.92516
618	0.87123	736	0.0179	657.089	0.93274
618.5	0.86955	737	0.01483	656.379	0.93653
619	0.87824	738	0.01208	655.669	0.93978
619.5	0.87571	739	0.01065	654.958	0.944
620	0.88746	740	0.00879	654.248	0.95019
620.5	0.88543	741	0.00813	653.538	0.95145
621	0.8859	742	0.00725	652.828	0.95668
621.5	0.89596	743	0.00791	652.117	0.95647
622	0.89347	744	0.00813	651.407	0.96187
622.5	0.89591	745	0.00736	650.697	0.96349
623	0.90167	746	0.00648	649.987	0.96775
623.5	0.91378	747	0.00802	649.277	0.97262
624	0.90491	748	0.00703	648.566	0.9779
624.5	0.91441	749	0.00571	647.856	0.9785
625	0.91756	750	0.00912	647.146	0.9818
625.5	0.9139	751	0.00967	646.436	0.98537
626	0.92127	752	0.01022	645.726	0.99289
626.5	0.92191	753	0.01395	645.015	0.99472
627	0.92598	754	0.01461	644.305	0.99636
627.5	0.93738	755	0.01175	643.595	1
628	0.92111	756	0.01197	642.885	0.99839
628.5	0.92901	757	0.01142	642.174	0.99946
629	0.93955	758	0.00967	641.464	0.997
629.5	0.93883	759	0.00824	640.754	0.9995
630	0.93895	760	0.00857	640.044	0.99415
630.5	0.93809	761	0.00978	639.334	0.99188
631	0.93933	762	0.00912	638.623	0.98882
631.5	0.94678	763	0.00747	637.913	0.98599
632	0.95304	764	0.00901	637.203	0.98542
632.5	0.95205	765	0.00901	636.493	0.98144
633	0.95109	766	0.00846	635.782	0.97806
633.5	0.95715	767	0.00956	635.072	0.97642
634	0.96128	768	0.00791	634.362	0.97054
634.5	0.9596	769	0.00472	633.652	0.96719
635	0.95943	770	0.00516	632.942	0.96076
635.5	0.96046	771	0.00286	632.231	0.95598
636	0.95927	772	0	631.521	0.95422
636.5	0.95902	773	0.00143	630.811	0.94468
637	0.96824	774	0.0033	630.101	0.94055
637.5	0.96891	775	0.00351	629.39	0.93666
638	0.96668	776	0.00264	628.68	0.93335
638.5	0.97103	777	0.00483	627.97	0.92507
639	0.96301	778	0.00483	627.26	0.91979
639.5	0.97015	779	0.00176	626.55	0.91226
640	0.97374	780	0.00121	625.839	0.90557
640.5	0.97451	781	0.00242	625.129	0.90053
641	0.97416	782	0.000988576	624.419	0.89404
641.5	0.97008	783	0.00231	623.709	0.88502
642	0.97818	784	0.00681	622.998	0.86911
642.5	0.96881	785	0.00659	622.288	0.86282
643	0.9699	786	0.00802	621.578	0.84857
643.5	0.97101	787	0.00725	620.868	0.83843
644	0.96957	788	0.00703	620.158	0.82297
644.5	0.9753	789	0.00626	619.447	0.80874
645	0.97358	790	0.00373	618.737	0.79334
645.5	0.97594	791	0.00428	618.027	0.78034
646	0.97116	792	0.00505	617.317	0.77001
646.5	0.97283	793	0.00527	616.607	0.75491
647	0.9618	794	0.00406	615.896	0.7401
647.5	0.96629	795	0.0067	615.186	0.72844
648	0.96638	796	0.00461	614.476	0.71317
648.5	0.96973	797	0.00637	613.766	0.69775
649	0.9644	798	0.00868	613.055	0.68816
649.5	0.95672	799	0.01263	612.345	0.6688
650	0.95326	800	0.01505	611.635	0.65079
650.5	0.96186			610.925	0.62588
651	0.95928			610.215	0.61076
651.5	0.9638			609.504	0.59333
652	0.95524			608.794	0.57049
652.5	0.94959			608.084	0.55427
653	0.94975			607.374	0.53489
653.5	0.9559			606.663	0.51565
654	0.94772			605.953	0.49683
654.5	0.94299			605.243	0.479
655	0.94873			604.533	0.45966
655.5	0.94407			603.823	0.44158
656	0.94748			603.112	0.4219
656.5	0.9479			602.402	0.40651
657	0.9431			601.692	0.38704
657.5	0.9378			600.982	0.36998
658	0.93907			600.271	0.35124
658.5	0.93604			599.561	0.33669
659	0.93576			598.851	0.31766
659.5	0.92445			598.141	0.3041
660	0.92301			597.431	0.28865
660.5	0.9212			596.72	0.27322
661	0.9099			596.01	0.25573
661.5	0.91429			595.3	0.24404
662	0.91126			594.59	0.22966
662.5	0.90479			593.879	0.21743
663	0.90355			593.169	0.20676
663.5	0.89367			592.459	0.1952
664	0.88822			591.749	0.18307
664.5	0.8881			591.039	0.17628
665	0.87679			590.328	0.16059
665.5	0.87513			589.618	0.15278
666	0.87551			588.908	0.1426
666.5	0.86341			588.198	0.13352
667	0.85828			587.487	0.12946
667.5	0.849			586.777	0.1194
668	0.85146			586.067	0.11369
668.5	0.83115			585.357	0.10864
669	0.82743			584.647	0.10104
669.5	0.81864			583.936	0.09525
670	0.81185			583.226	0.09033
670.5	0.80225			582.516	0.08501
671	0.79397			581.806	0.08095
671.5	0.7881			581.096	0.07634
672	0.77437			580.385	0.07206
672.5	0.7709			579.675	0.06822
673	0.76609			578.965	0.06533
673.5	0.76137			578.255	0.06172
674	0.75219			577.544	0.05971
674.5	0.74551			576.834	0.05723
675	0.73752			576.124	0.0536
675.5	0.72782			575.414	0.05093
676	0.73167			574.703	0.04882
676.5	0.71577			573.993	0.04747
677	0.71361			573.283	0.04459
677.5	0.69328			572.573	0.04273
678	0.70265			571.863	0.04259
678.5	0.67872			571.152	0.04026
679	0.68539			570.442	0.03845
679.5	0.66616			569.732	0.03631
680	0.66724			569.022	0.03567
680.5	0.66278			568.312	0.03397
681	0.65721			567.601	0.03378
681.5	0.64811			566.891	0.03242
682	0.64864			566.181	0.03172
682.5	0.63631			565.471	0.03106
683	0.62178			564.76	0.02887
683.5	0.6208			564.05	0.02859
684	0.61338			563.34	0.02821
684.5	0.61018			562.63	0.02621
685	0.60556			561.92	0.0263
685.5	0.59367			561.209	0.02637
686	0.59152			560.499	0.02533
686.5	0.58712			559.789	0.02489
687	0.5801			559.079	0.02376
687.5	0.57785			558.368	0.0236
688	0.57715			557.658	0.02273
688.5	0.5621			556.948	0.02263
689	0.56512			556.238	0.0218
689.5	0.55257			555.528	0.02131
690	0.54056			554.817	0.02054
690.5	0.53404			554.107	0.02019
691	0.53451			553.397	0.01973
691.5	0.53454			552.687	0.01903
692	0.52447			551.976	0.01812
692.5	0.52577			551.266	0.01738
693	0.50791			550.556	0.01724
693.5	0.50453			549.846	0.0162
694	0.50306			549.136	0.01538
694.5	0.50309			548.425	0.01453
695	0.48511			547.715	0.01404
695.5	0.49331			547.005	0.01318
696	0.48458			546.295	0.01327
696.5	0.48247			545.584	0.01322
697	0.47815			544.874	0.01323
697.5	0.45903			544.164	0.01263
698	0.46702			543.454	0.01258
698.5	0.46313			542.744	0.0124
699	0.45504			542.033	0.01244
699.5	0.4546			541.323	0.01215
700	0.44302			540.613	0.01185
700.5	0.44071			539.903	0.01142
701	0.43611			539.192	0.01147
701.5	0.42664			538.482	0.01171
702	0.43455			537.772	0.0111
702.5	0.4264			537.062	0.01087
703	0.41511			536.352	0.01111
703.5	0.40931			535.641	0.01126
704	0.40801			534.931	0.01119
704.5	0.39785			534.221	0.01041
705	0.3945			533.511	0.01051
705.5	0.38775			532.801	0.01056
706	0.38911			532.09	0.00996
706.5	0.37832			531.38	0.01007
707	0.37407			530.67	0.00976
707.5	0.38038			529.96	0.01003
708	0.37211			529.249	0.00977
708.5	0.37074			528.539	0.00955
709	0.36576			527.829	0.00954
709.5	0.35369			527.119	0.00939
710	0.3571			526.409	0.0093
710.5	0.3518			525.698	0.00906
711	0.34384			524.988	0.00884
711.5	0.34313			524.278	0.00884
712	0.34718			523.568	0.00914
712.5	0.33728			522.857	0.00887
713	0.33233			522.147	0.00906
713.5	0.33424			521.437	0.00873
714	0.33481			520.727	0.00842
714.5	0.33285			520.017	0.00831
715	0.32765			519.306	0.00813
715.5	0.32845			518.596	0.00784
716	0.32408			517.886	0.00783
716.5	0.32025			517.176	0.00797
717	0.3282			516.465	0.00795
717.5	0.32162			515.755	0.00762
718	0.32382			515.045	0.0071
718.5	0.3249			514.335	0.00766
719	0.3235			513.625	0.00719
719.5	0.3221			512.914	0.00739
720	0.31628			512.204	0.00759
720.5	0.31724			511.494	0.00671
721	0.32581			510.784	0.0071
721.5	0.31143			510.073	0.00685
722	0.3185			509.363	0.00657
722.5	0.30837			508.653	0.00689
723	0.31172			507.943	0.00658
723.5	0.31528			507.233	0.00652
724	0.3064			506.522	0.00607
724.5	0.31446			505.812	0.00616
725	0.30411			505.102	0.00627
725.5	0.30646
726	0.30518
726.5	0.30674
727	0.29716
727.5	0.2976
728	0.29766
728.5	0.29017
729	0.29075
729.5	0.29117
730	0.29084
730.5	0.28402
731	0.27722
731.5	0.27581
732	0.27929
732.5	0.2834
733	0.27737
733.5	0.26281
734	0.26278
734.5	0.26638
735	0.2682
735.5	0.24917
736	0.25576
736.5	0.2464
737	0.24706
737.5	0.23384
738	0.24353
738.5	0.24337
739	0.24112
739.5	0.23274
740	0.23636
740.5	0.22254
741	0.22144
741.5	0.22512
742	0.22409
742.5	0.21014
743	0.2076
743.5	0.20833
744	0.20403
744.5	0.21182
745	0.20338
745.5	0.19767
746	0.19347
746.5	0.19373
747	0.19277
747.5	0.18395
748	0.1936
748.5	0.17497
749	0.18264
749.5	0.18086
750	0.17255
750.5	0.16844
751	0.17212
751.5	0.17102
752	0.1619
752.5	0.1617
753	0.16253
753.5	0.15769
754	0.15444
754.5	0.14683
755	0.14387
755.5	0.1474
756	0.14768
756.5	0.15136
757	0.14124
757.5	0.14284
758	0.13817
758.5	0.13506
759	0.13134
759.5	0.12812
760	0.12099
760.5	0.1252
761	0.1184
761.5	0.12599
762	0.11763
762.5	0.11493
763	0.11009
763.5	0.10372
764	0.11046
764.5	0.1062
765	0.10365
765.5	0.10457
766	0.10559
766.5	0.10095
767	0.09961
767.5	0.09533
768	0.0966
768.5	0.08948
769	0.09512
769.5	0.08705
770	0.08687
770.5	0.08963
771	0.07905
771.5	0.07864
772	0.07628
772.5	0.07822
773	0.07482
773.5	0.06337
774	0.06449
774.5	0.06927
775	0.06436
775.5	0.05582
776	0.06055
776.5	0.05624
777	0.0507
777.5	0.05353
778	0.06366
778.5	0.05541
779	0.05044
779.5	0.04837
780	0.05155
780.5	0.04065
781	0.04965
781.5	0.04597
782	0.0475
782.5	0.05
783	0.04702
783.5	0.04617
784	0.04302
784.5	0.03639
785	0.04021
785.5	0.03549
786	0.03636
786.5	0.04218
787	0.02991
787.5	0.02654
788	0.04349
788.5	0.03123
789	0.01772
789.5	0.02578
790	0.02609
790.5	0.02973
791	0.02886
791.5	0.02137
792	0.02072
792.5	0.02453
793	0.01663
793.5	0.01932
794	0.01192
794.5	0.01829
795	0.00886
795.5	0.00764
796	0.0124
796.5	0.01527
797	0.01737
797.5	0.00774
798	0.0027
798.5	0.011
799	0.00992
799.5	0
800	0.00682

## Sheet: Figure 2b
0.5 V		0.2 V		0.1 V		0.05 V		0.02 V
Frequency (kHz)	Amplitude	Frequency (kHz)	Amplitude	Frequency (kHz)	Amplitude	Frequency (kHz)	Amplitude	Frequency (kHz)	Amplitude
32	0.000130817	32	7.07572e-05	32	0.000109956	32	5.31665e-05	32	6.69436e-05
32	0.000132303	32	9.2317e-05	32	5.63727e-05	32	4.99311e-06	32	5.64325e-05
32	2.19747e-05	32	2.98009e-05	32	6.91877e-05	32	6.24523e-05	32	5.00592e-05
32	0.000115168	32	0.000159182	32	8.46869e-05	32	5.00217e-05	32	5.93072e-05
32	5.29833e-05	32	9.12277e-05	32	7.14978e-05	32	0.000134721	32	0.000147445
32	0.000143667	32	4.66803e-05	32	8.46808e-05	32	8.35875e-05	32	8.53996e-05
32	0.000180167	32	2.60118e-05	32	7.15125e-05	32	9.08666e-05	32	9.53201e-05
32	9.3246e-05	32	0.000126686	32	9.18462e-05	32	5.21133e-05	32	6.45074e-05
32	0.000147513	32	8.80927e-05	32	8.95016e-05	32	3.93051e-05	32	0.000103226
32.0001	0.000241999	32.0001	6.6037e-05	32.0001	8.07646e-05	32.0001	0.000161642	32.0001	0.000150949
32.0001	0.000119205	32.0001	4.63833e-05	32.0001	9.14442e-05	32.0001	0.000115344	32.0001	6.14412e-05
32.0001	0.000116943	32.0001	8.63564e-05	32.0001	6.72033e-05	32.0001	0.000140453	32.0001	0.000110694
32.0001	9.96106e-05	32.0001	0.000137431	32.0001	7.55123e-05	32.0001	3.1305e-05	32.0001	0.000102306
32.0001	9.44861e-05	32.0001	7.24749e-05	32.0001	4.14495e-05	32.0001	0.000115796	32.0001	4.34161e-05
32.0001	8.6215e-05	32.0001	6.51181e-05	32.0001	0.000146981	32.0001	9.92762e-05	32.0001	7.79969e-05
32.0001	0.000114117	32.0001	7.23162e-05	32.0001	7.83745e-05	32.0001	3.09899e-05	32.0001	0.000122491
32.0001	9.81887e-05	32.0001	0.000139316	32.0001	6.01512e-05	32.0001	0.000136588	32.0001	0.000116595
32.0001	8.4215e-05	32.0001	4.45086e-05	32.0001	0.000119933	32.0001	8.74131e-05	32.0001	0.00012709
32.0001	0.000136509	32.0001	0.000123687	32.0001	3.51326e-05	32.0001	7.54596e-05	32.0001	5.14432e-05
32.0001	7.02404e-05	32.0001	3.53053e-05	32.0001	1.67712e-05	32.0001	0.000184114	32.0001	6.14543e-05
32.0001	0.000130826	32.0001	6.26251e-05	32.0001	0.000118178	32.0001	8.21368e-05	32.0001	0.000119501
32.0001	3.47048e-05	32.0001	0.000114484	32.0001	5.78955e-05	32.0001	0.000104919	32.0001	9.24702e-05
32.0001	8.64887e-05	32.0001	0.000148351	32.0001	9.99893e-05	32.0001	0.000140264	32.0001	0.000111372
32.0001	2.38009e-05	32.0001	6.29572e-05	32.0001	0.000150172	32.0001	7.04752e-05	32.0001	9.29893e-05
32.0001	3.92876e-05	32.0001	0.00016709	32.0001	0.000126051	32.0001	0.000102458	32.0001	5.89567e-05
32.0001	0.000114463	32.0001	7.22146e-05	32.0001	4.30846e-05	32.0001	1.9548e-05	32.0001	3.19243e-05
32.0001	0.000221	32.0001	8.52778e-05	32.0001	0.000113477	32.0001	3.34189e-05	32.0001	0.000150296
32.0001	0.000106014	32.0001	5.01232e-05	32.0001	4.68642e-05	32.0001	0.000108294	32.0001	0.00016194
32.0001	7.29501e-05	32.0001	8.69131e-05	32.0001	7.80735e-05	32.0001	3.41803e-05	32.0001	0.00011927
32.0001	0.00013247	32.0001	0.000110306	32.0001	4.65503e-05	32.0001	7.49598e-05	32.0001	7.35307e-05
32.0001	4.48728e-05	32.0001	8.56264e-05	32.0001	4.20306e-05	32.0001	0.000149704	32.0001	3.37266e-05
32.0001	2.92877e-05	32.0001	9.52486e-05	32.0001	0.000146026	32.0001	7.50794e-05	32.0001	0.000213403
32.0002	8.57243e-05	32.0002	0.000116974	32.0002	3.8297e-05	32.0002	6.52314e-05	32.0002	6.09001e-05
32.0002	7.39929e-05	32.0002	5.73724e-05	32.0002	0.00012983	32.0002	5.25433e-05	32.0002	5.71736e-05
32.0002	4.91073e-05	32.0002	0.000145018	32.0002	4.11341e-05	32.0002	2.93566e-05	32.0002	0.000111278
32.0002	7.17055e-05	32.0002	9.97944e-05	32.0002	0.000159787	32.0002	6.1562e-05	32.0002	7.51999e-05
32.0002	0.000101017	32.0002	8.60085e-05	32.0002	0.000124078	32.0002	2.44945e-05	32.0002	2.94998e-05
32.0002	3.08272e-05	32.0002	8.89231e-05	32.0002	0.00013635	32.0002	5.23499e-05	32.0002	0.000139094
32.0002	9.78121e-05	32.0002	3.52166e-05	32.0002	0.000114365	32.0002	5.02785e-05	32.0002	7.41854e-05
32.0002	0.000121255	32.0002	7.68481e-05	32.0002	0.000102306	32.0002	7.11937e-05	32.0002	5.09641e-05
32.0002	7.40578e-06	32.0002	0.000171392	32.0002	3.09643e-05	32.0002	2.60205e-05	32.0002	0.000115802
32.0002	0.000199695	32.0002	2.88081e-05	32.0002	6.57226e-05	32.0002	0.00012293	32.0002	5.85592e-05
32.0002	3.49623e-05	32.0002	7.51279e-05	32.0002	4.15372e-05	32.0002	2.91634e-05	32.0002	3.34569e-05
32.0002	0.000140967	32.0002	8.62525e-05	32.0002	9.00534e-05	32.0002	0.000198021	32.0002	9.64322e-05
32.0002	5.10419e-05	32.0002	6.99659e-05	32.0002	7.1458e-05	32.0002	3.70968e-05	32.0002	7.17393e-05
32.0002	0.00012734	32.0002	8.73137e-05	32.0002	0.000144443	32.0002	0.000123426	32.0002	8.62704e-05
32.0002	0.000108125	32.0002	9.26313e-05	32.0002	8.49085e-05	32.0002	1.43376e-05	32.0002	6.57745e-05
32.0002	7.9854e-05	32.0002	4.99061e-05	32.0002	6.63077e-05	32.0002	9.30092e-05	32.0002	0.000140168
32.0002	5.31183e-05	32.0002	9.3079e-05	32.0002	7.96786e-05	32.0002	0.000133492	32.0002	0.000111107
32.0003	0.000222784	32.0003	0.000129929	32.0003	5.00975e-05	32.0003	9.88768e-05	32.0003	2.62632e-05
32.0003	0.000123447	32.0003	3.37954e-05	32.0003	0.000209186	32.0003	6.9649e-05	32.0003	0.000125387
32.0003	7.10709e-05	32.0003	6.18719e-05	32.0003	3.9615e-05	32.0003	0.000103166	32.0003	3.89493e-05
32.0003	8.20487e-05	32.0003	0.000122048	32.0003	0.00013077	32.0003	8.60172e-05	32.0003	0.000236578
32.0003	0.00011282	32.0003	4.71639e-05	32.0003	0.000146763	32.0003	0.000174157	32.0003	0.000192077
32.0003	0.00027049	32.0003	6.93915e-05	32.0003	9.57298e-05	32.0003	2.5868e-05	32.0003	6.14401e-05
32.0003	8.05972e-05	32.0003	0.000125466	32.0003	9.68678e-05	32.0003	0.000111158	32.0003	9.64461e-05
32.0003	8.08877e-05	32.0003	0.000115877	32.0003	9.13941e-05	32.0003	0.000123147	32.0003	2.40991e-05
32.0003	0.000102568	32.0003	0.000130793	32.0003	2.6236e-05	32.0003	8.75212e-05	32.0003	0.000115315
32.0003	0.000224265	32.0003	0.000185983	32.0003	4.94642e-05	32.0003	6.52312e-05	32.0003	4.94725e-05
32.0003	0.000165272	32.0003	8.41915e-05	32.0003	0.00022477	32.0003	9.05483e-05	32.0003	0.000113238
32.0003	0.000117636	32.0003	7.96226e-05	32.0003	5.29036e-05	32.0003	0.00015265	32.0003	0.00016575
32.0003	0.000137765	32.0003	4.25632e-05	32.0003	5.26971e-05	32.0003	8.7529e-05	32.0003	0.000187298
32.0003	3.36581e-05	32.0003	0.000124355	32.0003	1.71576e-05	32.0003	6.19769e-05	32.0003	0.000115752
32.0003	0.000181723	32.0003	7.25417e-05	32.0003	0.000116003	32.0003	1.23621e-05	32.0003	7.74219e-05
32.0003	1.43395e-05	32.0003	2.93591e-05	32.0003	6.70906e-05	32.0003	0.000112003	32.0003	0.000124469
32.0003	0.000121881	32.0003	3.793e-05	32.0003	0.000190201	32.0003	8.27263e-05	32.0003	0.000100475
32.0003	0.000118382	32.0003	0.000118061	32.0003	2.5913e-05	32.0003	2.47843e-05	32.0003	0.000114612
32.0003	0.00011138	32.0003	1.98085e-05	32.0003	5.60735e-05	32.0003	0.00010004	32.0003	2.50378e-05
32.0003	3.06576e-05	32.0003	5.3779e-05	32.0003	0.000140881	32.0003	0.000156423	32.0003	4.94118e-05
32.0003	2.06859e-05	32.0003	0.000123597	32.0003	7.51706e-05	32.0003	4.70743e-05	32.0003	0.000128677
32.0003	7.92862e-05	32.0003	0.000113549	32.0003	9.69982e-06	32.0003	9.19543e-05	32.0003	4.88582e-05
32.0003	2.51142e-05	32.0003	4.58516e-05	32.0003	9.147e-05	32.0003	0.000141134	32.0003	9.79351e-05
32.0004	5.37023e-05	32.0004	0.000146457	32.0004	0.000251742	32.0004	0.00010634	32.0004	9.21278e-05
32.0004	7.06778e-05	32.0004	1.98703e-05	32.0004	8.52959e-05	32.0004	6.91213e-05	32.0004	7.1201e-05
32.0004	0.000187007	32.0004	0.000118171	32.0004	3.24222e-05	32.0004	0.000113198	32.0004	9.18915e-05
32.0004	7.22381e-05	32.0004	5.45642e-05	32.0004	7.17387e-05	32.0004	9.57444e-05	32.0004	0.00014245
32.0004	0.000218979	32.0004	0.000114406	32.0004	6.31028e-05	32.0004	4.49866e-05	32.0004	0.000150211
32.0004	6.90243e-05	32.0004	7.17231e-05	32.0004	1.66457e-05	32.0004	9.39591e-05	32.0004	5.78445e-05
32.0004	0.000102459	32.0004	0.000147622	32.0004	3.80977e-05	32.0004	0.000132825	32.0004	7.24582e-05
32.0004	7.17275e-05	32.0004	0.00010212	32.0004	0.0001365	32.0004	5.48522e-05	32.0004	4.83506e-05
32.0004	0.000131322	32.0004	4.55844e-05	32.0004	0.000156925	32.0004	0.000116528	32.0004	9.24811e-05
32.0004	0.000134575	32.0004	0.000115827	32.0004	5.89001e-05	32.0004	9.282e-05	32.0004	4.70344e-05
32.0004	0.00010282	32.0004	0.000128544	32.0004	7.61376e-05	32.0004	4.10687e-05	32.0004	0.000104012
32.0004	6.6246e-05	32.0004	0.000166224	32.0004	2.9151e-05	32.0004	0.000144142	32.0004	1.26805e-05
32.0004	5.26434e-05	32.0004	4.87786e-05	32.0004	0.000140291	32.0004	9.09951e-06	32.0004	8.98469e-05
32.0004	9.02622e-05	32.0004	5.12094e-05	32.0004	8.66669e-05	32.0004	3.01535e-05	32.0004	2.05206e-05
32.0004	0.000171259	32.0004	0.000111853	32.0004	7.42522e-05	32.0004	6.78991e-05	32.0004	0.000224493
32.0004	0.000141679	32.0004	9.87419e-05	32.0004	2.73522e-05	32.0004	5.4473e-05	32.0004	1.61159e-05
32.0004	9.65501e-05	32.0004	9.97244e-05	32.0004	4.25104e-05	32.0004	6.92841e-05	32.0004	8.07281e-05
32.0004	0.000172456	32.0004	2.06471e-05	32.0004	5.04021e-05	32.0004	0.000130753	32.0004	0.000141034
32.0005	8.39707e-06	32.0005	5.17376e-05	32.0005	0.000125892	32.0005	5.27561e-05	32.0005	0.000133819
32.0005	0.000135618	32.0005	1.45015e-05	32.0005	5.41311e-05	32.0005	4.2588e-05	32.0005	6.70329e-05
32.0005	0.000171589	32.0005	4.29604e-05	32.0005	5.97276e-05	32.0005	6.61032e-05	32.0005	2.44495e-05
32.0005	5.66383e-05	32.0005	0.000105275	32.0005	3.72276e-05	32.0005	6.6685e-05	32.0005	6.07712e-05
32.0005	0.000162528	32.0005	0.000105879	32.0005	0.000119986	32.0005	0.000114134	32.0005	9.93883e-05
32.0005	8.35642e-05	32.0005	4.51591e-05	32.0005	2.19956e-05	32.0005	7.17318e-05	32.0005	5.13539e-05
32.0005	0.000175127	32.0005	8.03665e-05	32.0005	0.000116718	32.0005	5.33938e-05	32.0005	7.76632e-05
32.0005	6.04898e-05	32.0005	3.98665e-05	32.0005	5.79269e-05	32.0005	8.37438e-05	32.0005	1.16411e-05
32.0005	1.29531e-05	32.0005	0.000119946	32.0005	8.14269e-05	32.0005	0.000122346	32.0005	3.71596e-05
32.0005	0.00020649	32.0005	8.39122e-05	32.0005	0.000108775	32.0005	0.000106872	32.0005	0.000124221
32.0005	0.000126576	32.0005	8.97039e-05	32.0005	8.29277e-05	32.0005	3.0012e-05	32.0005	0.000163181
32.0005	0.000130446	32.0005	3.01363e-05	32.0005	4.24399e-05	32.0005	4.17241e-05	32.0005	0.000139253
32.0005	0.000111051	32.0005	8.97169e-05	32.0005	0.000104959	32.0005	0.000115186	32.0005	5.97473e-05
32.0005	0.000114189	32.0005	7.43202e-05	32.0005	0.000144561	32.0005	0.000151392	32.0005	6.52675e-05
32.0005	5.80425e-05	32.0005	0.000109692	32.0005	5.92938e-05	32.0005	0.000155964	32.0005	8.57795e-05
32.0005	5.1707e-05	32.0005	3.70009e-05	32.0005	4.59617e-05	32.0005	0.000125454	32.0005	6.29398e-05
32.0005	4.30816e-05	32.0005	0.000132584	32.0005	0.000135542	32.0005	3.38805e-05	32.0005	0.000154236
32.0005	6.34897e-05	32.0005	0.000139906	32.0005	6.56108e-05	32.0005	8.56578e-05	32.0005	0.0001318
32.0005	4.76186e-05	32.0005	0.000176877	32.0005	3.97896e-05	32.0005	0.000135931	32.0005	3.03929e-05
32.0005	6.76152e-05	32.0005	7.84761e-05	32.0005	7.68815e-05	32.0005	9.42335e-05	32.0005	5.69141e-05
32.0005	5.19693e-05	32.0005	4.68456e-05	32.0005	0.000110292	32.0005	4.7667e-05	32.0005	2.23496e-05
32.0005	9.56709e-05	32.0005	5.4303e-05	32.0005	4.39033e-05	32.0005	3.45163e-05	32.0005	0.000150007
32.0006	0.000102153	32.0006	1.70453e-05	32.0006	0.000121879	32.0006	2.85401e-05	32.0006	0.000129909
32.0006	9.66796e-05	32.0006	1.9672e-05	32.0006	4.83705e-05	32.0006	9.76545e-05	32.0006	4.72502e-05
32.0006	8.82545e-05	32.0006	3.37081e-05	32.0006	4.33686e-05	32.0006	0.000112885	32.0006	7.50325e-05
32.0006	5.08479e-05	32.0006	5.07582e-06	32.0006	0.000212568	32.0006	4.33819e-05	32.0006	0.000113048
32.0006	4.0294e-05	32.0006	0.00013452	32.0006	6.33795e-05	32.0006	1.69542e-05	32.0006	8.06359e-06
32.0006	8.98133e-05	32.0006	3.56739e-05	32.0006	8.37328e-05	32.0006	0.000117388	32.0006	2.26927e-05
32.0006	0.000189301	32.0006	0.000103508	32.0006	0.00013942	32.0006	0.000109543	32.0006	0.000156508
32.0006	0.000108209	32.0006	7.04217e-05	32.0006	4.7343e-05	32.0006	0.000122443	32.0006	0.000185427
32.0006	0.000195552	32.0006	2.64344e-05	32.0006	8.04184e-05	32.0006	0.00012428	32.0006	0.000117183
32.0006	3.61279e-05	32.0006	9.68849e-05	32.0006	0.000131736	32.0006	6.44152e-05	32.0006	2.55797e-05
32.0006	0.000162015	32.0006	8.78872e-05	32.0006	7.09208e-05	32.0006	6.44866e-05	32.0006	1.79569e-05
32.0006	2.95301e-05	32.0006	5.80065e-05	32.0006	0.000111687	32.0006	6.80504e-05	32.0006	5.47237e-05
32.0006	4.00575e-05	32.0006	7.13685e-05	32.0006	7.87146e-05	32.0006	1.31425e-05	32.0006	0.000142565
32.0006	8.98388e-05	32.0006	0.000115541	32.0006	7.95504e-05	32.0006	0.000111307	32.0006	0.00014384
32.0006	0.000167918	32.0006	2.62901e-05	32.0006	9.26032e-05	32.0006	6.51636e-05	32.0006	6.42907e-05
32.0006	7.35472e-05	32.0006	8.47054e-05	32.0006	8.53909e-05	32.0006	1.53567e-05	32.0006	0.000108296
32.0006	0.000115776	32.0006	4.97452e-05	32.0006	0.000163217	32.0006	6.84399e-05	32.0006	0.000130515
32.0006	5.54812e-05	32.0006	2.06618e-05	32.0006	8.36406e-05	32.0006	9.13059e-05	32.0006	3.9604e-05
32.0007	5.24795e-05	32.0007	0.00014838	32.0007	6.77441e-05	32.0007	4.64844e-05	32.0007	7.95497e-05
32.0007	0.000171021	32.0007	0.000105014	32.0007	0.000106219	32.0007	6.117e-05	32.0007	1.42252e-05
32.0007	0.000124279	32.0007	0.000120313	32.0007	0.000180009	32.0007	0.000174099	32.0007	6.69802e-05
32.0007	5.39452e-05	32.0007	8.33811e-05	32.0007	0.000150031	32.0007	6.85212e-05	32.0007	5.01114e-05
32.0007	0.000114571	32.0007	0.000131481	32.0007	0.000210821	32.0007	5.54756e-05	32.0007	8.10511e-05
32.0007	0.000127223	32.0007	5.9192e-05	32.0007	8.20287e-05	32.0007	8.42667e-05	32.0007	0.000123252
32.0007	0.000231098	32.0007	9.40801e-05	32.0007	7.80847e-05	32.0007	4.39274e-05	32.0007	8.17085e-05
32.0007	8.8472e-05	32.0007	7.16252e-05	32.0007	8.96041e-05	32.0007	4.90918e-05	32.0007	5.85813e-05
32.0007	6.43983e-05	32.0007	0.000116925	32.0007	0.000122286	32.0007	0.000169553	32.0007	4.61684e-05
32.0007	4.25008e-05	32.0007	0.000116678	32.0007	6.32043e-05	32.0007	9.44019e-05	32.0007	9.41407e-05
32.0007	3.97501e-05	32.0007	0.000108319	32.0007	6.82237e-05	32.0007	6.78085e-05	32.0007	0.000172222
32.0007	0.000105854	32.0007	0.000109113	32.0007	9.40471e-05	32.0007	0.000121349	32.0007	8.01017e-05
32.0007	0.000137284	32.0007	7.65124e-05	32.0007	0.00015524	32.0007	0.000122422	32.0007	0.00013331
32.0007	0.000137469	32.0007	0.000139846	32.0007	5.00037e-05	32.0007	4.5995e-05	32.0007	0.000163685
32.0007	9.80956e-05	32.0007	5.65586e-05	32.0007	6.60674e-05	32.0007	0.000126221	32.0007	3.86384e-05
32.0007	0.000113955	32.0007	8.16658e-05	32.0007	0.000165297	32.0007	9.31212e-05	32.0007	1.67567e-05
32.0007	8.58924e-05	32.0007	0.000106809	32.0007	3.82494e-05	32.0007	8.92674e-05	32.0007	0.000168923
32.0007	7.62223e-05	32.0007	0.000109954	32.0007	5.99616e-05	32.0007	8.6944e-05	32.0007	8.10288e-05
32.0007	0.000138079	32.0007	7.54436e-05	32.0007	0.000146943	32.0007	5.73132e-05	32.0007	3.98553e-05
32.0007	0.000141077	32.0007	5.85761e-05	32.0007	7.81011e-05	32.0007	5.06965e-05	32.0007	2.9179e-05
32.0007	0.000206707	32.0007	2.71427e-05	32.0007	9.25506e-05	32.0007	3.07397e-05	32.0007	4.85543e-05
32.0007	9.33032e-05	32.0007	9.55856e-05	32.0007	0.000141678	32.0007	9.58327e-05	32.0007	0.000106932
32.0008	5.19432e-05	32.0008	7.55454e-05	32.0008	5.50141e-05	32.0008	6.76919e-05	32.0008	2.27316e-05
32.0008	0.00013594	32.0008	7.80803e-05	32.0008	0.000153318	32.0008	7.24958e-05	32.0008	0.000143758
32.0008	0.000144535	32.0008	8.7046e-05	32.0008	4.83959e-05	32.0008	0.000106284	32.0008	0.000123213
32.0008	0.000110419	32.0008	6.44677e-05	32.0008	0.000120857	32.0008	7.75924e-05	32.0008	0.00011151
32.0008	0.000176133	32.0008	6.96585e-05	32.0008	0.000121455	32.0008	6.60289e-05	32.0008	9.22994e-05
32.0008	4.37718e-05	32.0008	0.000105258	32.0008	4.6605e-05	32.0008	0.000163578	32.0008	0.000102712
32.0008	0.00017462	32.0008	6.18576e-05	32.0008	0.000226033	32.0008	0.000129654	32.0008	0.000141111
32.0008	7.21305e-05	32.0008	6.61437e-05	32.0008	7.35134e-05	32.0008	6.33635e-05	32.0008	0.000276962
32.0008	0.00012946	32.0008	8.95615e-05	32.0008	8.25996e-05	32.0008	6.62051e-05	32.0008	0.00011749
32.0008	0.000203793	32.0008	0.000127748	32.0008	9.33647e-05	32.0008	8.63396e-05	32.0008	0.000112913
32.0008	0.000120331	32.0008	0.000227811	32.0008	4.03128e-05	32.0008	9.78082e-05	32.0008	0.000147389
32.0008	0.00011481	32.0008	3.5051e-05	32.0008	9.60379e-05	32.0008	8.1913e-05	32.0008	0.000104335
32.0008	0.000108797	32.0008	5.84164e-05	32.0008	0.000139393	32.0008	4.43264e-05	32.0008	7.13741e-05
32.0008	0.000116245	32.0008	0.000109207	32.0008	0.000131698	32.0008	5.65944e-05	32.0008	7.00785e-06
32.0008	8.35904e-05	32.0008	2.97001e-05	32.0008	0.000159954	32.0008	2.9358e-05	32.0008	8.12367e-05
32.0008	0.000128659	32.0008	2.4671e-05	32.0008	9.99582e-06	32.0008	4.06113e-05	32.0008	0.000120314
32.0008	7.4903e-05	32.0008	9.3099e-05	32.0008	4.48973e-05	32.0008	4.97053e-05	32.0008	0.000106109
32.0008	0.00010814	32.0008	0.000110122	32.0008	9.68296e-05	32.0008	4.92868e-05	32.0008	8.45704e-05
32.0008	6.02279e-05	32.0008	6.46416e-05	32.0008	4.70554e-05	32.0008	2.89019e-05	32.0008	0.000251365
32.0009	0.000143853	32.0009	4.9149e-05	32.0009	5.21287e-05	32.0009	3.52638e-05	32.0009	0.000110737
32.0009	0.000129135	32.0009	7.42121e-05	32.0009	9.32101e-05	32.0009	2.89562e-05	32.0009	8.37281e-05
32.0009	0.000150504	32.0009	4.54482e-05	32.0009	0.000158931	32.0009	0.000113809	32.0009	0.000102206
32.0009	0.000135476	32.0009	6.54054e-05	32.0009	0.00010558	32.0009	8.05816e-05	32.0009	0.000113212
32.0009	0.000143272	32.0009	0.000154932	32.0009	3.12109e-05	32.0009	0.000175343	32.0009	0.00012434
32.0009	8.17005e-05	32.0009	5.91524e-05	32.0009	8.24709e-05	32.0009	0.000201701	32.0009	1.82023e-05
32.0009	0.000131139	32.0009	6.40762e-05	32.0009	0.000132834	32.0009	0.00015163	32.0009	2.89358e-05
32.0009	0.000191841	32.0009	3.67347e-05	32.0009	0.000111078	32.0009	8.53448e-05	32.0009	0.000170686
32.0009	0.000103557	32.0009	6.33973e-05	32.0009	2.39845e-05	32.0009	2.8395e-05	32.0009	0.000140989
32.0009	0.000122751	32.0009	9.49594e-05	32.0009	5.2828e-05	32.0009	8.68243e-05	32.0009	3.68763e-05
32.0009	6.2751e-05	32.0009	5.6782e-05	32.0009	0.000123644	32.0009	0.000178383	32.0009	0.000147675
32.0009	4.43625e-05	32.0009	2.3891e-05	32.0009	1.10901e-05	32.0009	5.76538e-05	32.0009	9.58726e-05
32.0009	0.000195242	32.0009	1.34174e-05	32.0009	0.000101799	32.0009	2.535e-05	32.0009	8.70823e-05
32.0009	0.000146785	32.0009	7.72002e-05	32.0009	8.31652e-05	32.0009	6.98219e-05	32.0009	2.52906e-05
32.0009	0.000112836	32.0009	0.000121795	32.0009	6.16249e-05	32.0009	7.07079e-05	32.0009	4.88842e-05
32.0009	0.000149961	32.0009	3.5558e-05	32.0009	0.000118204	32.0009	7.58643e-06	32.0009	8.32085e-05
32.0009	0.000102839	32.0009	3.51883e-05	32.0009	0.000163936	32.0009	3.09375e-05	32.0009	4.35001e-05
32.0009	8.10115e-05	32.0009	4.51801e-05	32.0009	0.000146808	32.0009	6.0853e-05	32.0009	0.000130862
32.001	5.36552e-05	32.001	6.60301e-05	32.001	0.000104176	32.001	9.45426e-05	32.001	0.000137488
32.001	7.89904e-05	32.001	0.000130423	32.001	6.07201e-05	32.001	0.000124234	32.001	2.26068e-05
32.001	5.64941e-05	32.001	2.1045e-05	32.001	4.77142e-05	32.001	4.04482e-05	32.001	7.18822e-05
32.001	7.69078e-05	32.001	0.000112056	32.001	0.000104153	32.001	7.85601e-05	32.001	4.58015e-05
32.001	0.000198606	32.001	7.60469e-05	32.001	1.34269e-05	32.001	7.46008e-05	32.001	5.0429e-05
32.001	0.000135267	32.001	9.90873e-05	32.001	9.77711e-05	32.001	5.50641e-05	32.001	0.000112636
32.001	5.33528e-05	32.001	0.000122248	32.001	0.000115079	32.001	8.45587e-05	32.001	0.000141367
32.001	0.000147729	32.001	6.15312e-05	32.001	6.59605e-05	32.001	0.000125113	32.001	9.20398e-05
32.001	0.000145281	32.001	0.000128549	32.001	5.75381e-05	32.001	6.46389e-05	32.001	2.25646e-05
32.001	0.000140334	32.001	9.98219e-05	32.001	5.44145e-05	32.001	0.000135898	32.001	7.92004e-05
32.001	5.9414e-05	32.001	2.92635e-05	32.001	0.000176024	32.001	6.98693e-05	32.001	0.000130856
32.001	7.8631e-05	32.001	0.000112911	32.001	0.000120655	32.001	0.000112314	32.001	7.53447e-05
32.001	7.73591e-05	32.001	2.58431e-05	32.001	0.000170014	32.001	4.47341e-05	32.001	2.44642e-05
32.001	6.33327e-05	32.001	8.4799e-05	32.001	2.0952e-05	32.001	0.000117461	32.001	3.39691e-05
32.001	7.18825e-05	32.001	0.000143072	32.001	0.000103136	32.001	0.000110237	32.001	3.03779e-05
32.001	0.000110519	32.001	3.38699e-05	32.001	5.92216e-05	32.001	8.52967e-05	32.001	4.69783e-05
32.001	4.6884e-05	32.001	6.85342e-05	32.001	7.17513e-05	32.001	7.85119e-05	32.001	0.000173078
32.001	7.26081e-05	32.001	9.31729e-05	32.001	4.60997e-05	32.001	0.000107604	32.001	6.54102e-05
32.001	0.000118611	32.001	7.7529e-05	32.001	7.12275e-05	32.001	9.88483e-05	32.001	0.000101739
32.001	9.37507e-05	32.001	9.02331e-05	32.001	0.000126451	32.001	0.000102831	32.001	2.92663e-05
32.001	6.36831e-05	32.001	9.34915e-05	32.001	0.000116281	32.001	4.03665e-05	32.001	8.97141e-05
32.001	5.1515e-05	32.001	0.000168522	32.001	3.06708e-05	32.001	4.82698e-05	32.001	2.04849e-05
32.0011	4.1693e-05	32.0011	0.000167389	32.0011	0.000100317	32.0011	5.05059e-05	32.0011	0.000147568
32.0011	0.000137478	32.0011	0.000114132	32.0011	0.000199727	32.0011	0.000107489	32.0011	7.37868e-05
32.0011	3.86751e-05	32.0011	0.000117449	32.0011	2.21558e-05	32.0011	0.000127287	32.0011	9.90922e-05
32.0011	1.29392e-05	32.0011	0.000106229	32.0011	5.58072e-05	32.0011	0.000105056	32.0011	8.24252e-05
32.0011	0.000113346	32.0011	8.62457e-05	32.0011	6.21227e-05	32.0011	0.000141748	32.0011	4.02283e-05
32.0011	0.00013389	32.0011	7.31811e-05	32.0011	0.000115193	32.0011	0.000118083	32.0011	4.0317e-05
32.0011	5.02015e-05	32.0011	5.25514e-05	32.0011	1.58263e-05	32.0011	7.23089e-05	32.0011	4.2422e-05
32.0011	7.54562e-05	32.0011	0.000157909	32.0011	8.616e-05	32.0011	5.94316e-05	32.0011	9.87344e-05
32.0011	7.27339e-05	32.0011	0.000129989	32.0011	7.89012e-05	32.0011	0.000125254	32.0011	5.30708e-05
32.0011	6.30616e-05	32.0011	3.75216e-05	32.0011	4.13865e-05	32.0011	3.06325e-05	32.0011	9.33784e-05
32.0011	0.000255628	32.0011	0.000124199	32.0011	0.000117352	32.0011	3.57082e-05	32.0011	7.08059e-05
32.0011	7.70976e-05	32.0011	5.2132e-05	32.0011	4.08754e-05	32.0011	9.45714e-05	32.0011	8.00431e-05
32.0011	6.92887e-05	32.0011	5.95594e-05	32.0011	9.36649e-05	32.0011	6.36766e-05	32.0011	7.23841e-05
32.0011	9.86925e-05	32.0011	8.3232e-05	32.0011	0.000190745	32.0011	0.000141419	32.0011	0.000151333
32.0011	5.43859e-05	32.0011	6.83597e-06	32.0011	4.93206e-05	32.0011	0.000103325	32.0011	0.000107268
32.0011	6.86211e-05	32.0011	8.95668e-05	32.0011	0.000142378	32.0011	4.07009e-05	32.0011	2.27544e-05
32.0011	7.47337e-05	32.0011	1.4475e-05	32.0011	4.82216e-05	32.0011	5.0571e-05	32.0011	7.56966e-05
32.0011	0.000222656	32.0011	7.85107e-05	32.0011	0.000125325	32.0011	4.21377e-05	32.0011	5.99929e-06
32.0012	4.29545e-05	32.0012	5.45025e-05	32.0012	7.331e-05	32.0012	0.000137705	32.0012	0.000152275
32.0012	1.13524e-05	32.0012	4.60256e-05	32.0012	0.000102256	32.0012	6.59436e-05	32.0012	4.85708e-05
32.0012	0.000139241	32.0012	0.000104521	32.0012	7.29885e-05	32.0012	3.78496e-05	32.0012	6.66372e-05
32.0012	0.000103313	32.0012	7.16413e-05	32.0012	0.000220821	32.0012	2.98803e-05	32.0012	0.000102217
32.0012	7.51836e-05	32.0012	0.000110064	32.0012	0.000170981	32.0012	0.000139367	32.0012	0.000138946
32.0012	0.000157698	32.0012	7.0958e-05	32.0012	8.54558e-05	32.0012	0.000122201	32.0012	0.00012873
32.0012	0.000103191	32.0012	0.000154418	32.0012	0.000154957	32.0012	1.08513e-05	32.0012	9.00939e-05
32.0012	7.90587e-05	32.0012	5.18745e-05	32.0012	0.000155028	32.0012	4.55897e-05	32.0012	0.000112941
32.0012	9.12366e-05	32.0012	0.000132997	32.0012	0.000105796	32.0012	2.53025e-05	32.0012	9.61326e-05
32.0012	9.88673e-05	32.0012	0.000124728	32.0012	0.000102124	32.0012	5.25826e-05	32.0012	0.000155018
32.0012	0.000114581	32.0012	5.39059e-05	32.0012	2.58157e-05	32.0012	0.000140507	32.0012	3.18905e-05
32.0012	0.000139949	32.0012	3.15285e-05	32.0012	0.000131316	32.0012	0.000192723	32.0012	3.89818e-05
32.0012	7.99307e-05	32.0012	2.82105e-05	32.0012	3.10343e-05	32.0012	0.000148712	32.0012	0.000106117
32.0012	8.44889e-05	32.0012	5.9564e-05	32.0012	2.39505e-05	32.0012	6.38029e-05	32.0012	0.000115536
32.0012	0.000112725	32.0012	0.000128884	32.0012	6.09383e-05	32.0012	0.000105967	32.0012	0.000109097
32.0012	8.40073e-05	32.0012	8.06216e-05	32.0012	0.000121073	32.0012	4.62854e-05	32.0012	1.65867e-05
32.0012	0.000146575	32.0012	5.56038e-05	32.0012	2.92825e-05	32.0012	9.15211e-05	32.0012	0.000130547
32.0012	0.000170881	32.0012	4.18599e-05	32.0012	0.000125337	32.0012	7.85267e-05	32.0012	4.78455e-05
32.0012	0.000141282	32.0012	3.75105e-05	32.0012	4.11492e-05	32.0012	6.75082e-05	32.0012	7.49244e-05
32.0012	9.10023e-05	32.0012	5.72507e-05	32.0012	0.000130489	32.0012	6.7422e-05	32.0012	0.000132822
32.0012	7.69891e-05	32.0012	4.5229e-05	32.0012	8.06863e-05	32.0012	7.06187e-05	32.0012	0.000205016
32.0012	0.000126588	32.0012	8.16954e-05	32.0012	2.78223e-05	32.0012	1.00355e-05	32.0012	6.74675e-05
32.0013	6.41063e-05	32.0013	9.69165e-05	32.0013	9.05677e-05	32.0013	9.93266e-05	32.0013	5.37639e-05
32.0013	0.000241701	32.0013	1.03666e-05	32.0013	4.47772e-05	32.0013	7.57259e-05	32.0013	0.000131646
32.0013	6.48303e-05	32.0013	8.94624e-05	32.0013	0.000114393	32.0013	3.92041e-05	32.0013	0.000119254
32.0013	2.06108e-05	32.0013	8.13489e-05	32.0013	1.69052e-05	32.0013	6.62603e-05	32.0013	8.13983e-05
32.0013	0.000143507	32.0013	0.000119909	32.0013	5.24153e-05	32.0013	5.22072e-05	32.0013	0.000216167
32.0013	0.000180117	32.0013	0.000103117	32.0013	7.77484e-05	32.0013	1.6387e-05	32.0013	3.77706e-05
32.0013	0.000221969	32.0013	8.10334e-05	32.0013	7.20534e-05	32.0013	1.62703e-05	32.0013	0.000116381
32.0013	7.16648e-05	32.0013	4.91611e-05	32.0013	0.000140114	32.0013	5.57573e-05	32.0013	0.000155435
32.0013	8.92643e-05	32.0013	8.51847e-05	32.0013	0.000165667	32.0013	0.000159351	32.0013	8.15456e-05
32.0013	0.000132629	32.0013	7.7631e-05	32.0013	3.59021e-05	32.0013	0.000130749	32.0013	0.000115502
32.0013	0.000152899	32.0013	4.48397e-05	32.0013	8.58157e-05	32.0013	6.66899e-05	32.0013	9.00114e-05
32.0013	7.18323e-05	32.0013	5.41099e-05	32.0013	0.000102422	32.0013	2.92278e-05	32.0013	2.44006e-05
32.0013	2.35872e-05	32.0013	0.000105443	32.0013	6.1401e-05	32.0013	6.71665e-05	32.0013	4.18668e-05
32.0013	6.17983e-05	32.0013	0.000115564	32.0013	7.66083e-05	32.0013	6.87128e-05	32.0013	1.90984e-05
32.0013	9.56293e-05	32.0013	0.000135242	32.0013	2.75594e-05	32.0013	0.000215176	32.0013	6.65867e-05
32.0013	0.000114688	32.0013	2.06884e-05	32.0013	9.48927e-05	32.0013	4.07838e-05	32.0013	0.000172093
32.0013	5.2341e-05	32.0013	0.000189608	32.0013	0.000176886	32.0013	6.02227e-05	32.0013	2.76163e-05
32.0013	0.000133491	32.0013	0.000123926	32.0013	7.71706e-05	32.0013	4.21076e-05	32.0013	8.10983e-05
32.0014	2.76121e-05	32.0014	7.38486e-05	32.0014	8.48463e-05	32.0014	0.000164206	32.0014	0.000153351
32.0014	3.26314e-05	32.0014	4.78522e-05	32.0014	5.07315e-05	32.0014	8.56974e-05	32.0014	0.00014519
32.0014	0.000105856	32.0014	4.05995e-05	32.0014	0.00010285	32.0014	0.00010029	32.0014	9.39905e-05
32.0014	0.000152594	32.0014	4.49888e-05	32.0014	3.86084e-05	32.0014	0.000139312	32.0014	9.19766e-05
32.0014	0.000201778	32.0014	0.000170392	32.0014	1.51643e-05	32.0014	0.000101035	32.0014	8.30341e-05
32.0014	0.00014088	32.0014	5.7081e-05	32.0014	0.000166816	32.0014	0.000112195	32.0014	0.000110818
32.0014	8.59424e-05	32.0014	9.83267e-05	32.0014	9.52605e-05	32.0014	1.91153e-05	32.0014	6.9588e-05
32.0014	0.000195703	32.0014	7.83789e-05	32.0014	0.000100552	32.0014	7.5697e-05	32.0014	2.44935e-05
32.0014	0.00016908	32.0014	2.17569e-05	32.0014	0.000108773	32.0014	0.000108302	32.0014	0.000202591
32.0014	0.000103223	32.0014	7.45621e-05	32.0014	6.64808e-05	32.0014	9.50929e-05	32.0014	9.83169e-05
32.0014	8.92776e-05	32.0014	0.00020141	32.0014	9.49177e-05	32.0014	8.76797e-05	32.0014	0.000125313
32.0014	0.000107197	32.0014	1.01006e-05	32.0014	0.000195023	32.0014	0.000177805	32.0014	2.77492e-05
32.0014	0.000125373	32.0014	4.19742e-05	32.0014	3.42164e-05	32.0014	0.000122852	32.0014	8.04777e-05
32.0014	5.30804e-05	32.0014	7.77607e-05	32.0014	0.000220425	32.0014	8.09784e-05	32.0014	8.74957e-05
32.0014	0.000249005	32.0014	0.00010014	32.0014	8.29032e-05	32.0014	0.000187862	32.0014	7.30416e-05
32.0014	0.000114341	32.0014	8.03164e-05	32.0014	7.9813e-05	32.0014	8.19259e-05	32.0014	0.000153504
32.0014	0.000112697	32.0014	0.000193088	32.0014	8.80712e-05	32.0014	3.09048e-05	32.0014	0.000140603
32.0014	7.84234e-05	32.0014	5.52071e-05	32.0014	5.2138e-05	32.0014	0.000131522	32.0014	7.8507e-05
32.0014	7.755e-05	32.0014	7.43862e-05	32.0014	0.000122368	32.0014	4.65185e-05	32.0014	0.000159727
32.0014	0.000163446	32.0014	5.28547e-05	32.0014	5.26341e-05	32.0014	4.70165e-05	32.0014	8.76812e-05
32.0014	7.14799e-05	32.0014	0.00010875	32.0014	0.000102374	32.0014	0.000108314	32.0014	3.08243e-05
32.0014	0.000132002	32.0014	6.11207e-05	32.0014	2.37341e-05	32.0014	0.000110146	32.0014	5.04081e-05
32.0015	9.20266e-05	32.0015	7.11749e-05	32.0015	6.3015e-05	32.0015	4.10124e-05	32.0015	0.000192832
32.0015	0.000119569	32.0015	4.84492e-05	32.0015	8.24768e-05	32.0015	7.89101e-05	32.0015	9.57423e-05
32.0015	5.38917e-05	32.0015	7.98463e-05	32.0015	7.36672e-05	32.0015	6.79906e-05	32.0015	6.89438e-05
32.0015	0.00021512	32.0015	9.05501e-05	32.0015	2.63528e-05	32.0015	9.95612e-05	32.0015	2.37027e-05
32.0015	8.39054e-05	32.0015	3.43527e-05	32.0015	2.51518e-05	32.0015	2.76037e-05	32.0015	5.46831e-05
32.0015	8.09798e-05	32.0015	6.87775e-05	32.0015	1.14134e-05	32.0015	0.000104345	32.0015	4.38041e-05
32.0015	0.000178085	32.0015	0.000112096	32.0015	0.000107742	32.0015	0.000138017	32.0015	0.000125482
32.0015	5.38981e-05	32.0015	3.73489e-05	32.0015	0.000129147	32.0015	8.84178e-05	32.0015	0.00013173
32.0015	0.000202565	32.0015	6.0106e-05	32.0015	7.99654e-05	32.0015	5.48623e-05	32.0015	0.000234397
32.0015	0.000147502	32.0015	0.000170876	32.0015	0.000105155	32.0015	3.34533e-05	32.0015	6.51492e-05
32.0015	5.64795e-05	32.0015	0.00012239	32.0015	5.82157e-05	32.0015	2.12736e-05	32.0015	0.000138469
32.0015	6.31051e-05	32.0015	5.59735e-05	32.0015	2.53645e-05	32.0015	0.000142219	32.0015	0.000114024
32.0015	7.70021e-05	32.0015	8.34161e-05	32.0015	0.000128832	32.0015	4.00602e-05	32.0015	4.52521e-05
32.0015	0.000122868	32.0015	5.35116e-05	32.0015	7.28507e-05	32.0015	7.06558e-05	32.0015	8.07484e-05
32.0015	5.30494e-05	32.0015	6.7394e-05	32.0015	2.89271e-05	32.0015	0.00019236	32.0015	0.000142777
32.0015	0.000178938	32.0015	1.1233e-05	32.0015	4.82501e-05	32.0015	0.000129073	32.0015	3.03686e-05
32.0015	0.000179822	32.0015	0.000176225	32.0015	0.000293511	32.0015	0.000137417	32.0015	7.786e-05
32.0015	8.86222e-05	32.0015	3.84278e-05	32.0015	9.42326e-05	32.0015	0.000109591	32.0015	7.69021e-05
32.0016	4.65019e-05	32.0016	7.26395e-05	32.0016	0.000216422	32.0016	9.53811e-05	32.0016	6.23216e-05
32.0016	0.000167626	32.0016	6.89807e-05	32.0016	8.93251e-05	32.0016	7.02711e-05	32.0016	0.000162141
32.0016	0.000166576	32.0016	0.000124486	32.0016	7.66822e-05	32.0016	2.05481e-05	32.0016	0.000159408
32.0016	0.000183765	32.0016	8.02089e-05	32.0016	0.000130499	32.0016	5.34518e-05	32.0016	0.000124927
32.0016	0.000174147	32.0016	8.1227e-05	32.0016	9.59664e-05	32.0016	7.2455e-05	32.0016	0.00010977
32.0016	6.96596e-05	32.0016	2.64747e-05	32.0016	8.47072e-05	32.0016	6.95709e-05	32.0016	0.000152201
32.0016	7.00497e-05	32.0016	0.000100408	32.0016	9.67232e-05	32.0016	0.000179416	32.0016	9.42511e-05
32.0016	9.01817e-05	32.0016	0.000159306	32.0016	6.12802e-05	32.0016	1.20781e-05	32.0016	0.000104974
32.0016	0.00020811	32.0016	4.61317e-05	32.0016	6.27973e-05	32.0016	1.35938e-05	32.0016	0.000173059
32.0016	0.000173736	32.0016	3.58831e-06	32.0016	0.000138064	32.0016	4.50005e-05	32.0016	0.000183987
32.0016	0.00012869	32.0016	8.22861e-05	32.0016	8.64719e-05	32.0016	2.56348e-05	32.0016	0.000136412
32.0016	0.000123024	32.0016	0.000109846	32.0016	0.000175716	32.0016	9.29255e-05	32.0016	8.52909e-05
32.0016	4.04141e-05	32.0016	7.84439e-05	32.0016	0.000179938	32.0016	7.55009e-05	32.0016	0.000121627
32.0016	7.68426e-05	32.0016	2.98025e-05	32.0016	0.000159761	32.0016	0.00015112	32.0016	0.000150316
32.0016	0.000140317	32.0016	1.69455e-05	32.0016	2.2223e-05	32.0016	2.03143e-05	32.0016	0.000162165
32.0016	8.42035e-05	32.0016	5.85863e-05	32.0016	0.000119615	32.0016	5.20448e-05	32.0016	9.17905e-05
32.0016	5.05616e-05	32.0016	2.08222e-05	32.0016	6.74923e-05	32.0016	7.57982e-05	32.0016	6.45319e-05
32.0016	0.000176319	32.0016	8.51207e-05	32.0016	2.17704e-05	32.0016	5.41753e-05	32.0016	0.000123038
32.0016	7.1482e-05	32.0016	3.03387e-05	32.0016	0.000111966	32.0016	6.03222e-05	32.0016	5.83733e-05
32.0016	0.000227842	32.0016	7.09551e-05	32.0016	5.59594e-05	32.0016	7.69609e-06	32.0016	0.000166999
32.0016	0.000127965	32.0016	0.000100564	32.0016	0.000101032	32.0016	5.88172e-05	32.0016	0.000115261
32.0016	9.74113e-05	32.0016	4.8959e-05	32.0016	0.000122357	32.0016	2.97628e-05	32.0016	0.000156328
32.0017	4.64064e-05	32.0017	0.000122925	32.0017	0.00013276	32.0017	2.13884e-05	32.0017	0.000133855
32.0017	7.61775e-05	32.0017	3.35641e-05	32.0017	9.4375e-05	32.0017	0.000100895	32.0017	7.19643e-06
32.0017	5.65167e-05	32.0017	5.98175e-05	32.0017	7.75167e-05	32.0017	6.41678e-05	32.0017	0.00013448
32.0017	0.000205002	32.0017	0.000151203	32.0017	0.000161261	32.0017	5.60482e-05	32.0017	8.6644e-05
32.0017	0.000168539	32.0017	8.18053e-05	32.0017	0.000178462	32.0017	3.25637e-05	32.0017	0.000164813
32.0017	0.000107432	32.0017	6.58368e-05	32.0017	2.22538e-05	32.0017	4.9409e-05	32.0017	0.00015426
32.0017	5.96945e-05	32.0017	5.06989e-05	32.0017	0.000211718	32.0017	7.17009e-05	32.0017	4.04251e-05
32.0017	0.000143148	32.0017	3.53274e-05	32.0017	6.8717e-05	32.0017	0.000116216	32.0017	4.35513e-05
32.0017	0.000144736	32.0017	6.94361e-05	32.0017	6.48183e-05	32.0017	8.35155e-05	32.0017	5.60641e-05
32.0017	8.36012e-05	32.0017	0.000158168	32.0017	7.28037e-05	32.0017	6.11184e-05	32.0017	8.93861e-05
32.0017	0.000210309	32.0017	4.48343e-05	32.0017	8.51275e-05	32.0017	9.07492e-05	32.0017	2.77808e-05
32.0017	5.95149e-05	32.0017	0.000123234	32.0017	0.00013123	32.0017	4.79983e-05	32.0017	6.29978e-05
32.0017	9.59658e-05	32.0017	8.33154e-05	32.0017	1.30053e-05	32.0017	0.000155385	32.0017	3.7394e-05
32.0017	0.000195903	32.0017	5.16434e-05	32.0017	2.11013e-05	32.0017	5.10407e-05	32.0017	3.68353e-05
32.0017	0.000161234	32.0017	0.00011345	32.0017	6.62048e-05	32.0017	0.000130189	32.0017	8.81129e-05
32.0017	0.000180285	32.0017	8.10609e-05	32.0017	7.67607e-05	32.0017	2.36527e-05	32.0017	9.85302e-05
32.0017	0.000105691	32.0017	4.7778e-05	32.0017	6.80675e-05	32.0017	0.000108804	32.0017	2.14334e-05
32.0017	4.78231e-05	32.0017	6.26583e-06	32.0017	0.000166106	32.0017	8.92932e-05	32.0017	7.05095e-05
32.0018	0.000103877	32.0018	0.000111851	32.0018	0.000137511	32.0018	0.000128229	32.0018	0.000118632
32.0018	5.67043e-05	32.0018	6.7976e-05	32.0018	0.000119605	32.0018	0.000177693	32.0018	4.75993e-05
32.0018	4.66724e-05	32.0018	0.000161753	32.0018	3.43446e-05	32.0018	6.11147e-06	32.0018	8.82943e-05
32.0018	5.55422e-05	32.0018	2.84614e-05	32.0018	3.48136e-05	32.0018	9.50992e-05	32.0018	7.36048e-05
32.0018	6.63125e-05	32.0018	5.4322e-05	32.0018	0.000157097	32.0018	0.000139344	32.0018	8.26939e-05
32.0018	0.000124816	32.0018	0.00015618	32.0018	5.56669e-05	32.0018	5.09628e-05	32.0018	9.82451e-05
32.0018	3.72846e-05	32.0018	0.000149022	32.0018	0.00011129	32.0018	1.39632e-05	32.0018	5.07214e-05
32.0018	0.000241637	32.0018	0.000124286	32.0018	0.000160577	32.0018	0.000143846	32.0018	0.000109951
32.0018	0.00012784	32.0018	0.000168225	32.0018	4.42281e-05	32.0018	0.000105486	32.0018	4.26525e-05
32.0018	3.08117e-05	32.0018	4.8568e-05	32.0018	0.000103081	32.0018	0.000179975	32.0018	6.78022e-05
32.0018	5.62838e-05	32.0018	7.21565e-05	32.0018	6.30825e-05	32.0018	0.000160048	32.0018	6.92438e-05
32.0018	6.87055e-05	32.0018	0.000163904	32.0018	7.02911e-05	32.0018	0.000186027	32.0018	5.21327e-05
32.0018	0.000182989	32.0018	5.71241e-05	32.0018	0.000110665	32.0018	7.1872e-05	32.0018	0.000118042
32.0018	0.00013014	32.0018	5.92249e-05	32.0018	0.000203873	32.0018	0.000134495	32.0018	0.000134677
32.0018	5.33721e-05	32.0018	8.77604e-05	32.0018	0.000120224	32.0018	6.48299e-05	32.0018	0.000125825
32.0018	0.000123577	32.0018	5.32343e-05	32.0018	3.84551e-05	32.0018	1.88533e-05	32.0018	0.00010439
32.0018	0.000141076	32.0018	8.61705e-05	32.0018	6.60839e-05	32.0018	0.00010487	32.0018	0.00013115
32.0018	0.000226446	32.0018	2.86662e-05	32.0018	7.12428e-05	32.0018	4.09876e-05	32.0018	0.000192062
32.0018	0.00013441	32.0018	5.3576e-05	32.0018	9.93825e-05	32.0018	0.000159005	32.0018	0.000116959
32.0018	3.47887e-05	32.0018	4.66201e-05	32.0018	9.06682e-05	32.0018	6.88194e-05	32.0018	0.00011568
32.0018	9.55458e-05	32.0018	6.97419e-05	32.0018	0.000103591	32.0018	0.000111925	32.0018	6.14239e-05
32.0018	8.63209e-05	32.0018	6.12679e-05	32.0018	6.85651e-05	32.0018	8.20251e-05	32.0018	2.74856e-05
32.0018	0.00013657	32.0018	0.000104537	32.0018	0.000114541	32.0018	8.35636e-05	32.0018	0.000133712
32.0019	0.000109093	32.0019	4.08565e-05	32.0019	6.46993e-05	32.0019	4.69698e-05	32.0019	5.90625e-05
32.0019	9.58843e-05	32.0019	6.34026e-05	32.0019	8.83479e-05	32.0019	4.10127e-05	32.0019	8.45001e-05
32.0019	0.00013359	32.0019	3.96976e-05	32.0019	0.000106355	32.0019	0.000121869	32.0019	8.70071e-05
32.0019	0.000166676	32.0019	0.000118976	32.0019	6.13096e-05	32.0019	6.60699e-05	32.0019	0.000159526
32.0019	6.16576e-05	32.0019	5.35661e-05	32.0019	0.000242505	32.0019	9.045e-05	32.0019	8.99582e-05
32.0019	8.98998e-05	32.0019	2.6952e-05	32.0019	0.000116965	32.0019	3.90168e-05	32.0019	9.74535e-05
32.0019	7.76886e-05	32.0019	4.51751e-05	32.0019	3.50013e-05	32.0019	7.59536e-05	32.0019	2.3215e-05
32.0019	8.12278e-05	32.0019	3.50976e-05	32.0019	7.54104e-05	32.0019	0.000104037	32.0019	8.52211e-05
32.0019	0.000115585	32.0019	9.7455e-05	32.0019	4.69519e-05	32.0019	0.000100856	32.0019	6.02164e-05
32.0019	9.01646e-05	32.0019	2.2543e-05	32.0019	7.10798e-05	32.0019	0.000111087	32.0019	7.04503e-05
32.0019	0.000141241	32.0019	1.50572e-05	32.0019	0.000221839	32.0019	0.000103281	32.0019	0.00013578
32.0019	0.000131186	32.0019	1.89646e-05	32.0019	0.000177394	32.0019	4.32676e-05	32.0019	2.0386e-05
32.0019	6.07779e-05	32.0019	8.18368e-05	32.0019	3.79465e-05	32.0019	5.68023e-05	32.0019	0.000122742
32.0019	1.3015e-05	32.0019	4.40375e-05	32.0019	0.00012307	32.0019	5.39911e-05	32.0019	0.000132058
32.0019	0.000127221	32.0019	5.72597e-05	32.0019	0.000118922	32.0019	0.000124103	32.0019	3.1496e-06
32.0019	9.88268e-05	32.0019	7.40352e-05	32.0019	9.5063e-05	32.0019	7.02558e-05	32.0019	7.79042e-05
32.0019	5.18485e-05	32.0019	0.000118418	32.0019	0.000142835	32.0019	0.000149651	32.0019	5.2769e-05
32.0019	9.37571e-05	32.0019	5.88443e-05	32.0019	0.000104878	32.0019	9.94822e-05	32.0019	7.97974e-05
32.002	6.87209e-05	32.002	2.12445e-05	32.002	7.63155e-05	32.002	4.97832e-05	32.002	0.000154505
32.002	9.88595e-05	32.002	0.000137094	32.002	0.000112812	32.002	0.000117422	32.002	4.92811e-05
32.002	0.000186834	32.002	0.000137863	32.002	0.00010631	32.002	0.000101547	32.002	2.43179e-05
32.002	8.45172e-05	32.002	5.57167e-05	32.002	0.000147629	32.002	5.5899e-05	32.002	0.000127959
32.002	3.4435e-05	32.002	8.10294e-05	32.002	5.15129e-05	32.002	7.77567e-05	32.002	0.000206065
32.002	4.43451e-05	32.002	3.48032e-05	32.002	5.06982e-05	32.002	9.12573e-05	32.002	4.69442e-05
32.002	0.000123773	32.002	7.59479e-05	32.002	9.95516e-05	32.002	0.00010932	32.002	0.000120239
32.002	6.48057e-05	32.002	0.000138015	32.002	0.000157387	32.002	5.548e-05	32.002	0.000125629
32.002	5.84338e-05	32.002	6.76225e-05	32.002	5.23353e-05	32.002	7.67553e-06	32.002	4.56176e-05
32.002	0.000103338	32.002	4.58861e-05	32.002	0.000151982	32.002	9.24429e-05	32.002	0.000116516
32.002	3.69771e-05	32.002	5.48002e-05	32.002	0.000145703	32.002	1.91109e-05	32.002	0.0001343
32.002	0.000131802	32.002	4.88294e-05	32.002	0.000112679	32.002	9.4389e-05	32.002	5.19554e-05
32.002	0.000112724	32.002	3.50421e-05	32.002	0.000107489	32.002	7.90763e-05	32.002	9.49801e-05
32.002	5.77649e-05	32.002	0.000115685	32.002	0.000119436	32.002	7.8372e-05	32.002	1.6526e-05
32.002	5.86518e-05	32.002	3.94126e-05	32.002	5.3394e-05	32.002	1.80026e-05	32.002	0.000173971
32.002	6.00214e-05	32.002	9.62192e-05	32.002	0.000178812	32.002	6.35222e-05	32.002	0.000103573
32.002	0.000188478	32.002	3.80326e-05	32.002	0.000110037	32.002	0.000100746	32.002	3.45019e-05
32.002	7.66657e-05	32.002	3.56082e-05	32.002	0.000116539	32.002	0.000103149	32.002	9.19943e-05
32.002	0.000146437	32.002	8.91891e-05	32.002	0.000221718	32.002	6.63308e-05	32.002	5.28131e-05
32.002	0.000221826	32.002	0.000136704	32.002	0.00014242	32.002	0.000110956	32.002	4.25486e-06
32.002	4.32759e-05	32.002	0.000197443	32.002	0.000106587	32.002	0.000144563	32.002	6.5392e-05
32.002	8.25603e-05	32.002	7.4631e-05	32.002	2.56411e-05	32.002	2.77763e-05	32.002	7.0347e-05
32.0021	4.47029e-05	32.0021	9.32249e-05	32.0021	0.000128839	32.0021	0.000141712	32.0021	8.22195e-05
32.0021	9.51726e-05	32.0021	0.000157156	32.0021	7.22192e-05	32.0021	0.0001059	32.0021	0.000110801
32.0021	0.000172865	32.0021	0.000148858	32.0021	0.000104284	32.0021	6.96104e-05	32.0021	0.000163921
32.0021	8.9816e-05	32.0021	9.0512e-05	32.0021	6.94453e-05	32.0021	5.58382e-05	32.0021	2.33941e-05
32.0021	4.39903e-05	32.0021	9.44394e-05	32.0021	5.99054e-05	32.0021	8.56708e-05	32.0021	0.000153998
32.0021	0.000207286	32.0021	6.72921e-05	32.0021	0.000143792	32.0021	9.08125e-05	32.0021	0.000125586
32.0021	0.000103222	32.0021	3.06627e-05	32.0021	0.000163148	32.0021	0.000134171	32.0021	0.000166297
32.0021	0.000132417	32.0021	0.000132817	32.0021	5.41539e-05	32.0021	1.40342e-05	32.0021	0.000138575
32.0021	7.27394e-05	32.0021	0.00016543	32.0021	9.99265e-05	32.0021	5.73846e-05	32.0021	0.000184298
32.0021	7.40443e-05	32.0021	8.16848e-05	32.0021	0.000116633	32.0021	0.000110828	32.0021	4.33662e-05
32.0021	8.93413e-05	32.0021	5.87781e-05	32.0021	4.3018e-06	32.0021	7.10615e-05	32.0021	5.71345e-05
32.0021	2.90716e-05	32.0021	9.4006e-05	32.0021	8.60139e-05	32.0021	2.14829e-05	32.0021	0.000146437
32.0021	0.000203495	32.0021	0.00020902	32.0021	4.79683e-05	32.0021	3.64465e-05	32.0021	4.68322e-05
32.0021	7.20574e-05	32.0021	0.000188123	32.0021	2.77568e-05	32.0021	9.96577e-05	32.0021	6.75025e-05
32.0021	0.000110232	32.0021	4.46246e-05	32.0021	2.99895e-05	32.0021	7.2238e-05	32.0021	6.49278e-05
32.0021	9.42773e-05	32.0021	5.23161e-05	32.0021	0.000133099	32.0021	7.23738e-05	32.0021	1.82537e-05
32.0021	8.3709e-05	32.0021	0.000103219	32.0021	6.08254e-05	32.0021	0.000112275	32.0021	0.000143847
32.0021	0.000135993	32.0021	3.45072e-05	32.0021	0.000140476	32.0021	6.26512e-05	32.0021	2.66975e-05
32.0022	6.58615e-05	32.0022	5.30546e-05	32.0022	0.00016503	32.0022	8.14857e-05	32.0022	0.000107219
32.0022	0.000155915	32.0022	8.69641e-05	32.0022	5.1329e-05	32.0022	0.00011444	32.0022	6.59149e-05
32.0022	8.32811e-05	32.0022	3.09219e-05	32.0022	6.41653e-05	32.0022	6.03606e-05	32.0022	7.27588e-05
32.0022	0.000131754	32.0022	3.49029e-05	32.0022	0.000128985	32.0022	0.000108329	32.0022	0.00012163
32.0022	0.000104382	32.0022	5.17904e-05	32.0022	5.11537e-05	32.0022	3.05158e-05	32.0022	0.000184821
32.0022	0.000101689	32.0022	7.65464e-05	32.0022	5.42491e-05	32.0022	4.32799e-05	32.0022	6.38278e-05
32.0022	2.08094e-05	32.0022	3.03774e-05	32.0022	0.000140374	32.0022	4.6499e-05	32.0022	8.26281e-05
32.0022	0.000188059	32.0022	4.60405e-05	32.0022	8.9396e-05	32.0022	9.94751e-05	32.0022	1.91289e-05
32.0022	1.13179e-05	32.0022	6.30854e-05	32.0022	9.30202e-05	32.0022	8.19606e-05	32.0022	0.000170458
32.0022	0.00012941	32.0022	5.33636e-05	32.0022	9.16119e-05	32.0022	9.3999e-05	32.0022	5.09893e-05
32.0022	7.33356e-05	32.0022	0.000106789	32.0022	5.35305e-05	32.0022	8.09846e-05	32.0022	0.000155937
32.0022	0.000118499	32.0022	0.000173921	32.0022	2.21527e-05	32.0022	6.0834e-05	32.0022	3.87313e-05
32.0022	0.000100558	32.0022	8.88194e-05	32.0022	9.33609e-05	32.0022	9.42784e-05	32.0022	6.81888e-05
32.0022	0.000186301	32.0022	4.97807e-05	32.0022	7.43023e-05	32.0022	0.000109987	32.0022	0.000187254
32.0022	7.84479e-05	32.0022	9.12386e-05	32.0022	0.000120047	32.0022	0.000105592	32.0022	8.42076e-05
32.0022	5.18095e-05	32.0022	0.000161286	32.0022	8.14403e-05	32.0022	7.88703e-05	32.0022	5.57966e-05
32.0022	9.58027e-05	32.0022	0.00011161	32.0022	5.35067e-05	32.0022	0.000137636	32.0022	9.74975e-05
32.0022	0.000144786	32.0022	4.59235e-05	32.0022	7.09053e-05	32.0022	0.000113749	32.0022	7.08027e-05
32.0022	3.96386e-05	32.0022	2.40152e-05	32.0022	0.000166192	32.0022	0.000131569	32.0022	2.642e-05
32.0022	5.02871e-05	32.0022	7.28415e-05	32.0022	0.000110488	32.0022	0.000149479	32.0022	2.60491e-05
32.0022	0.000123959	32.0022	9.30738e-05	32.0022	4.19725e-05	32.0022	0.000149921	32.0022	8.28542e-05
32.0022	6.42316e-05	32.0022	2.90561e-05	32.0022	6.36274e-05	32.0022	0.000143332	32.0022	3.84142e-05
32.0023	0.000179173	32.0023	6.43357e-05	32.0023	7.10098e-05	32.0023	0.00011412	32.0023	0.000127051
32.0023	4.88089e-05	32.0023	4.71971e-05	32.0023	0.000113167	32.0023	0.00014734	32.0023	6.40025e-05
32.0023	0.000211992	32.0023	0.000150845	32.0023	0.000137467	32.0023	0.000104797	32.0023	0.000132724
32.0023	7.10066e-05	32.0023	4.08835e-05	32.0023	0.000162147	32.0023	0.000126439	32.0023	5.3361e-05
32.0023	0.000104981	32.0023	0.000106016	32.0023	7.28267e-05	32.0023	9.19538e-05	32.0023	0.000108627
32.0023	8.1934e-05	32.0023	6.96383e-05	32.0023	7.35352e-05	32.0023	0.000157427	32.0023	9.76116e-05
32.0023	0.00014125	32.0023	0.000100957	32.0023	8.9327e-05	32.0023	0.000137911	32.0023	0.000115833
32.0023	8.88995e-05	32.0023	5.7005e-05	32.0023	4.75638e-05	32.0023	9.75359e-05	32.0023	8.91304e-05
32.0023	0.00019024	32.0023	5.91692e-05	32.0023	0.000155795	32.0023	0.000114429	32.0023	3.5041e-05
32.0023	9.05128e-05	32.0023	0.000116102	32.0023	8.70364e-05	32.0023	9.10075e-05	32.0023	9.88302e-05
32.0023	2.60391e-05	32.0023	0.000128197	32.0023	2.94619e-05	32.0023	0.000147797	32.0023	0.000119101
32.0023	0.000108445	32.0023	0.000132164	32.0023	0.000100881	32.0023	1.68147e-05	32.0023	3.9469e-05
32.0023	1.61145e-05	32.0023	5.50162e-06	32.0023	7.53545e-05	32.0023	1.38929e-05	32.0023	2.81391e-05
32.0023	5.66583e-05	32.0023	5.22379e-05	32.0023	0.000126114	32.0023	8.43183e-05	32.0023	0.000103174
32.0023	4.24427e-05	32.0023	1.91111e-05	32.0023	0.000140867	32.0023	5.48827e-05	32.0023	0.000117948
32.0023	0.000130357	32.0023	3.55466e-05	32.0023	0.000131461	32.0023	0.000142633	32.0023	0.000201796
32.0023	9.74789e-05	32.0023	1.11874e-05	32.0023	0.00011405	32.0023	6.65355e-05	32.0023	8.68469e-05
32.0023	4.99437e-05	32.0023	8.71322e-05	32.0023	3.14061e-05	32.0023	0.000140752	32.0023	3.14825e-05
32.0023	7.0774e-05	32.0023	7.75937e-05	32.0023	8.45087e-05	32.0023	0.000105059	32.0023	7.28607e-05
32.0024	8.98893e-05	32.0024	4.94642e-05	32.0024	7.63796e-05	32.0024	0.000114282	32.0024	0.000116027
32.0024	9.94129e-05	32.0024	0.000103141	32.0024	3.27817e-05	32.0024	8.77529e-05	32.0024	6.56606e-05
32.0024	9.67419e-05	32.0024	0.000185864	32.0024	0.000102798	32.0024	0.000112856	32.0024	2.9573e-05
32.0024	5.68508e-05	32.0024	5.12286e-05	32.0024	7.14063e-05	32.0024	3.88389e-05	32.0024	4.05899e-05
32.0024	9.06144e-05	32.0024	4.29752e-05	32.0024	5.72877e-05	32.0024	9.26935e-05	32.0024	3.7851e-05
32.0024	0.000126009	32.0024	8.66246e-05	32.0024	8.99451e-05	32.0024	0.000130632	32.0024	0.000133197
32.0024	0.000103798	32.0024	0.000126722	32.0024	2.49525e-05	32.0024	4.79954e-05	32.0024	7.46306e-05
32.0024	0.000187944	32.0024	0.000151339	32.0024	0.000104962	32.0024	5.95124e-05	32.0024	7.1919e-05
32.0024	7.18651e-05	32.0024	0.000101567	32.0024	0.000107199	32.0024	0.000138285	32.0024	0.000105798
32.0024	9.16878e-05	32.0024	5.18463e-05	32.0024	0.000131987	32.0024	4.15563e-05	32.0024	7.77756e-05
32.0024	7.71496e-05	32.0024	4.30525e-05	32.0024	0.000110267	32.0024	9.53434e-05	32.0024	0.000194635
32.0024	7.92764e-05	32.0024	0.000189163	32.0024	0.00016058	32.0024	0.000103799	32.0024	0.000247445
32.0024	0.000160719	32.0024	0.000132935	32.0024	0.000134147	32.0024	6.09676e-05	32.0024	0.000164155
32.0024	0.000149233	32.0024	6.66234e-05	32.0024	0.000125997	32.0024	6.88972e-05	32.0024	1.4637e-05
32.0024	6.36683e-05	32.0024	0.000133744	32.0024	9.24605e-05	32.0024	4.32801e-05	32.0024	0.000199943
32.0024	7.30351e-06	32.0024	5.29839e-05	32.0024	0.000174405	32.0024	5.90522e-05	32.0024	0.00017448
32.0024	0.00010823	32.0024	6.07032e-05	32.0024	7.12759e-05	32.0024	8.30685e-05	32.0024	0.000156717
32.0024	0.000103578	32.0024	0.000120809	32.0024	0.000128931	32.0024	0.000122836	32.0024	2.64999e-05
32.0025	9.9521e-05	32.0025	9.77083e-05	32.0025	3.59178e-05	32.0025	4.43353e-05	32.0025	0.000104752
32.0025	0.000193545	32.0025	7.39946e-05	32.0025	4.52142e-05	32.0025	8.88033e-05	32.0025	5.16858e-05
32.0025	0.000100662	32.0025	7.85214e-05	32.0025	0.000122347	32.0025	0.000125682	32.0025	7.87701e-05
32.0025	9.52116e-05	32.0025	7.75823e-05	32.0025	5.59907e-05	32.0025	9.43713e-05	32.0025	6.27871e-05
32.0025	7.24967e-05	32.0025	7.60508e-05	32.0025	0.000193127	32.0025	7.75779e-05	32.0025	6.92491e-05
32.0025	4.73245e-05	32.0025	3.56132e-05	32.0025	8.96303e-05	32.0025	3.10707e-05	32.0025	0.000113938
32.0025	5.60391e-05	32.0025	9.40795e-05	32.0025	0.000149421	32.0025	0.000100896	32.0025	0.000106205
32.0025	0.000151702	32.0025	0.000127498	32.0025	4.27426e-05	32.0025	9.59814e-05	32.0025	3.49779e-05
32.0025	0.000124203	32.0025	4.06793e-05	32.0025	7.87241e-05	32.0025	3.05165e-05	32.0025	2.46933e-05
32.0025	7.49023e-05	32.0025	6.97563e-05	32.0025	8.92401e-05	32.0025	0.000118732	32.0025	8.68606e-05
32.0025	3.83808e-05	32.0025	3.41829e-05	32.0025	6.90448e-05	32.0025	7.84051e-05	32.0025	5.98879e-05
32.0025	9.2328e-05	32.0025	4.75704e-06	32.0025	0.000123407	32.0025	7.97249e-05	32.0025	2.55666e-05
32.0025	0.000122011	32.0025	0.000114464	32.0025	2.60731e-05	32.0025	7.52656e-05	32.0025	8.4909e-05
32.0025	9.01199e-05	32.0025	6.20152e-05	32.0025	2.92434e-05	32.0025	4.15297e-05	32.0025	9.21152e-05
32.0025	6.44999e-05	32.0025	0.000172032	32.0025	0.000112449	32.0025	0.000150548	32.0025	5.89202e-05
32.0025	6.56852e-05	32.0025	0.000203392	32.0025	0.000126448	32.0025	0.000165553	32.0025	0.00015597
32.0025	0.000135912	32.0025	4.08309e-05	32.0025	0.000122199	32.0025	6.26196e-05	32.0025	6.4828e-05
32.0025	0.00010573	32.0025	2.10679e-05	32.0025	5.42856e-05	32.0025	6.57314e-05	32.0025	1.83023e-05
32.0025	5.23977e-05	32.0025	0.000104013	32.0025	0.00011594	32.0025	6.56757e-05	32.0025	0.000128323
32.0025	8.72885e-05	32.0025	8.11516e-05	32.0025	3.80774e-06	32.0025	2.40947e-05	32.0025	6.42849e-05
32.0025	4.77542e-05	32.0025	0.000131875	32.0025	0.000175334	32.0025	8.37181e-05	32.0025	7.43219e-05
32.0025	0.000144833	32.0025	4.21967e-05	32.0025	0.000133695	32.0025	5.57218e-05	32.0025	0.000137691
32.0026	4.89167e-05	32.0026	8.62414e-05	32.0026	8.7362e-05	32.0026	3.38585e-05	32.0026	2.3315e-05
32.0026	0.000129691	32.0026	3.58538e-05	32.0026	0.000102116	32.0026	7.94015e-05	32.0026	0.000222006
32.0026	5.13283e-05	32.0026	0.000147239	32.0026	8.05917e-05	32.0026	5.62331e-05	32.0026	0.000139317
32.0026	2.78895e-05	32.0026	0.00011096	32.0026	4.06229e-05	32.0026	8.06819e-05	32.0026	9.19831e-05
32.0026	8.67289e-05	32.0026	0.000160223	32.0026	9.40003e-05	32.0026	3.44434e-05	32.0026	0.000161117
32.0026	0.000152223	32.0026	6.97787e-05	32.0026	8.25272e-05	32.0026	0.00011828	32.0026	0.000103201
32.0026	0.000175208	32.0026	2.42478e-05	32.0026	5.69414e-05	32.0026	6.32822e-05	32.0026	0.000201022
32.0026	0.000161104	32.0026	0.000104876	32.0026	5.16283e-05	32.0026	9.61299e-05	32.0026	9.78355e-05
32.0026	0.000216706	32.0026	4.69389e-05	32.0026	8.52312e-05	32.0026	0.000172434	32.0026	6.71014e-05
32.0026	0.000143085	32.0026	3.14826e-05	32.0026	5.91321e-05	32.0026	1.55802e-05	32.0026	0.000102687
32.0026	7.68146e-05	32.0026	0.000117589	32.0026	9.84519e-05	32.0026	0.000184982	32.0026	7.3373e-05
32.0026	7.77097e-05	32.0026	6.25317e-05	32.0026	0.00012796	32.0026	0.000141673	32.0026	2.59972e-05
32.0026	0.000100378	32.0026	4.30214e-05	32.0026	0.000103048	32.0026	0.000143141	32.0026	8.568e-05
32.0026	0.000164252	32.0026	1.83166e-05	32.0026	0.000129584	32.0026	8.86911e-05	32.0026	0.000135404
32.0026	0.000112886	32.0026	9.3862e-05	32.0026	0.000125592	32.0026	4.27119e-05	32.0026	8.68236e-05
32.0026	0.000156736	32.0026	0.000138473	32.0026	4.4855e-05	32.0026	8.95296e-05	32.0026	9.27532e-05
32.0026	6.78766e-05	32.0026	7.2186e-05	32.0026	0.000105264	32.0026	2.31174e-05	32.0026	9.32009e-05
32.0026	0.000118429	32.0026	1.49912e-05	32.0026	0.000115933	32.0026	7.84085e-05	32.0026	6.87051e-05
32.0027	2.38096e-05	32.0027	0.000106682	32.0027	0.000121772	32.0027	5.72329e-05	32.0027	0.000226134
32.0027	0.00028227	32.0027	0.000125762	32.0027	8.12432e-05	32.0027	6.24378e-05	32.0027	0.000150838
32.0027	0.000176517	32.0027	6.34537e-05	32.0027	7.28628e-05	32.0027	7.2418e-05	32.0027	6.26398e-05
32.0027	0.000315447	32.0027	0.000124508	32.0027	0.000272147	32.0027	0.000100115	32.0027	0.000136776
32.0027	6.94163e-05	32.0027	5.54115e-05	32.0027	0.000135595	32.0027	5.4183e-05	32.0027	5.97716e-05
32.0027	5.20129e-05	32.0027	7.48787e-05	32.0027	0.000118636	32.0027	0.000162277	32.0027	5.0858e-05
32.0027	6.17812e-05	32.0027	0.000143167	32.0027	0.000125417	32.0027	3.74952e-05	32.0027	3.75756e-05
32.0027	0.000139336	32.0027	5.47056e-05	32.0027	9.34456e-05	32.0027	6.53609e-05	32.0027	7.32461e-05
32.0027	0.00020196	32.0027	4.80659e-05	32.0027	8.22654e-05	32.0027	0.000102152	32.0027	0.000217976
32.0027	0.000226834	32.0027	0.000142877	32.0027	2.9234e-05	32.0027	7.55139e-05	32.0027	5.75717e-06
32.0027	0.000250159	32.0027	4.34715e-05	32.0027	6.58669e-05	32.0027	3.0987e-05	32.0027	6.33657e-05
32.0027	8.07573e-05	32.0027	7.10013e-05	32.0027	8.27942e-05	32.0027	7.471e-05	32.0027	1.94493e-05
32.0027	0.000107208	32.0027	4.82938e-05	32.0027	0.000148782	32.0027	7.95314e-05	32.0027	0.000177882
32.0027	7.33152e-05	32.0027	0.000134269	32.0027	0.000168228	32.0027	2.25743e-05	32.0027	0.000106699
32.0027	0.000134219	32.0027	2.90604e-05	32.0027	0.000130868	32.0027	0.000146511	32.0027	9.73236e-05
32.0027	4.28357e-05	32.0027	9.27605e-05	32.0027	5.74768e-05	32.0027	7.86067e-05	32.0027	5.47537e-05
32.0027	7.27874e-05	32.0027	2.66553e-05	32.0027	9.73519e-05	32.0027	5.68535e-05	32.0027	5.62062e-05
32.0027	9.92785e-05	32.0027	9.61658e-05	32.0027	8.1232e-05	32.0027	9.26171e-05	32.0027	3.36447e-05
32.0027	9.28951e-05	32.0027	2.99095e-05	32.0027	3.39483e-05	32.0027	7.32696e-05	32.0027	0.000106261
32.0027	5.11126e-05	32.0027	0.000122035	32.0027	3.76082e-05	32.0027	5.64645e-05	32.0027	6.15028e-05
32.0027	0.000124174	32.0027	0.000122509	32.0027	0.000202315	32.0027	0.000139697	32.0027	3.84978e-05
32.0027	6.5305e-05	32.0027	4.98543e-05	32.0027	3.80086e-05	32.0027	2.85501e-05	32.0027	0.000149292
32.0028	0.000121021	32.0028	0.000102809	32.0028	0.000166165	32.0028	0.000136127	32.0028	5.93108e-05
32.0028	0.000143308	32.0028	8.03553e-06	32.0028	8.01256e-05	32.0028	3.00151e-05	32.0028	7.6617e-05
32.0028	8.50464e-05	32.0028	3.02915e-05	32.0028	0.000163007	32.0028	0.00011526	32.0028	6.41764e-05
32.0028	6.56249e-05	32.0028	2.63977e-05	32.0028	0.000109026	32.0028	7.87726e-05	32.0028	1.66853e-05
32.0028	0.000141472	32.0028	0.000108502	32.0028	3.31082e-05	32.0028	5.30863e-05	32.0028	4.0846e-05
32.0028	0.000143668	32.0028	5.8299e-05	32.0028	1.47223e-05	32.0028	0.0001268	32.0028	0.000136848
32.0028	9.47473e-05	32.0028	0.000143886	32.0028	7.24603e-05	32.0028	3.75952e-05	32.0028	4.76871e-05
32.0028	7.65093e-05	32.0028	5.05318e-05	32.0028	7.90723e-05	32.0028	2.77882e-05	32.0028	8.3829e-05
32.0028	0.000115588	32.0028	7.01388e-05	32.0028	0.000116592	32.0028	0.000138159	32.0028	8.44286e-05
32.0028	0.000107208	32.0028	6.10292e-05	32.0028	3.86315e-05	32.0028	3.96739e-05	32.0028	9.34079e-05
32.0028	4.85771e-05	32.0028	8.93957e-05	32.0028	0.000141339	32.0028	7.62777e-05	32.0028	9.99973e-05
32.0028	0.000245914	32.0028	3.67448e-05	32.0028	8.80598e-05	32.0028	9.09018e-05	32.0028	8.02112e-05
32.0028	0.00019536	32.0028	5.60192e-05	32.0028	6.81829e-05	32.0028	2.72234e-05	32.0028	2.74679e-05
32.0028	7.60858e-05	32.0028	0.000141763	32.0028	5.43834e-05	32.0028	0.000125889	32.0028	0.000102131
32.0028	0.000137521	32.0028	5.48971e-05	32.0028	8.84354e-05	32.0028	2.62566e-05	32.0028	0.000137417
32.0028	0.000187784	32.0028	1.94884e-05	32.0028	2.56111e-05	32.0028	8.91363e-05	32.0028	9.31856e-05
32.0028	6.94002e-05	32.0028	9.58702e-05	32.0028	4.26245e-05	32.0028	2.53923e-05	32.0028	9.91908e-05
32.0028	0.000236871	32.0028	4.61007e-05	32.0028	0.00011408	32.0028	0.000131781	32.0028	8.81688e-05
32.0029	8.54298e-05	32.0029	4.57712e-05	32.0029	5.88185e-05	32.0029	0.000131182	32.0029	7.88006e-06
32.0029	5.10914e-05	32.0029	0.00014622	32.0029	5.44412e-05	32.0029	0.000104034	32.0029	9.42549e-05
32.0029	6.16305e-05	32.0029	4.96108e-05	32.0029	0.00014676	32.0029	7.35889e-05	32.0029	4.83776e-05
32.0029	0.000146637	32.0029	6.06837e-05	32.0029	8.49874e-05	32.0029	0.000143958	32.0029	5.3014e-05
32.0029	0.000105354	32.0029	3.45686e-05	32.0029	9.29627e-05	32.0029	2.06108e-05	32.0029	9.78325e-05
32.0029	7.70929e-05	32.0029	3.45308e-05	32.0029	8.38601e-05	32.0029	0.000116267	32.0029	8.69544e-05
32.0029	3.18415e-05	32.0029	0.000243851	32.0029	0.000207535	32.0029	5.76499e-05	32.0029	8.04538e-05
32.0029	0.000137788	32.0029	0.00011039	32.0029	7.5749e-05	32.0029	3.08183e-05	32.0029	0.000109793
32.0029	0.000150594	32.0029	0.000103842	32.0029	0.000113663	32.0029	1.86797e-05	32.0029	9.1709e-05
32.0029	6.68572e-05	32.0029	4.29853e-05	32.0029	6.82417e-05	32.0029	0.000146784	32.0029	0.000141115
32.0029	6.46456e-05	32.0029	0.000100381	32.0029	0.000157293	32.0029	8.9969e-05	32.0029	4.41634e-05
32.0029	2.76809e-05	32.0029	9.35083e-05	32.0029	0.000139489	32.0029	6.64232e-05	32.0029	7.3872e-05
32.0029	0.000184723	32.0029	4.87489e-05	32.0029	5.37934e-05	32.0029	0.000204552	32.0029	8.00641e-05
32.0029	0.000110377	32.0029	4.9891e-05	32.0029	3.77312e-05	32.0029	0.000106063	32.0029	5.51085e-05
32.0029	0.000111782	32.0029	2.98832e-05	32.0029	0.000119411	32.0029	8.41755e-05	32.0029	0.000150353
32.0029	0.000151458	32.0029	3.08991e-05	32.0029	8.75205e-05	32.0029	0.000156871	32.0029	0.000172786
32.0029	3.51227e-05	32.0029	9.92968e-05	32.0029	1.98312e-05	32.0029	5.1679e-05	32.0029	8.5857e-05
32.0029	5.41616e-05	32.0029	0.000114558	32.0029	2.4449e-05	32.0029	0.000137431	32.0029	0.00011573
32.0029	0.000140172	32.0029	8.52438e-05	32.0029	9.3763e-05	32.0029	0.000114031	32.0029	0.000127482
32.0029	3.31491e-05	32.0029	7.89679e-05	32.0029	0.000166716	32.0029	0.000114498	32.0029	5.18506e-05
32.0029	0.000129572	32.0029	1.68432e-05	32.0029	1.7763e-05	32.0029	0.000112975	32.0029	4.73771e-05
32.0029	0.000134311	32.0029	3.83813e-05	32.0029	6.29561e-05	32.0029	0.000132793	32.0029	9.57375e-05
32.003	0.000135933	32.003	6.96781e-06	32.003	1.98521e-05	32.003	2.65441e-05	32.003	0.00019372
32.003	6.24581e-05	32.003	8.86677e-05	32.003	0.000105213	32.003	0.000100011	32.003	0.000152669
32.003	0.000128211	32.003	0.000130744	32.003	4.28791e-05	32.003	6.11774e-05	32.003	0.000114796
32.003	3.57029e-05	32.003	0.000123562	32.003	8.96554e-05	32.003	0.000194972	32.003	8.83529e-05
32.003	8.36619e-05	32.003	2.40989e-05	32.003	0.000141343	32.003	7.48374e-05	32.003	3.9679e-05
32.003	9.2099e-05	32.003	8.21366e-05	32.003	7.12665e-05	32.003	0.000160991	32.003	0.000149246
32.003	0.000104394	32.003	3.49611e-05	32.003	6.57493e-05	32.003	4.68099e-05	32.003	0.000118074
32.003	8.8853e-05	32.003	0.000125916	32.003	0.000131376	32.003	0.000118129	32.003	0.000171635
32.003	1.56587e-05	32.003	3.88521e-05	32.003	8.32534e-05	32.003	6.56095e-05	32.003	0.000100852
32.003	1.25565e-05	32.003	9.15095e-05	32.003	8.28996e-05	32.003	4.39224e-05	32.003	9.01123e-05
32.003	6.64782e-05	32.003	9.30595e-05	32.003	0.000117861	32.003	0.00010149	32.003	9.17397e-05
32.003	0.000124384	32.003	0.000126346	32.003	0.000125446	32.003	0.000146489	32.003	0.000109792
32.003	4.95976e-05	32.003	0.000234148	32.003	9.01999e-05	32.003	2.44225e-05	32.003	0.000103411
32.003	4.10291e-05	32.003	9.11343e-05	32.003	5.96214e-06	32.003	8.31409e-05	32.003	5.4112e-05
32.003	7.73903e-05	32.003	2.16347e-05	32.003	2.53239e-05	32.003	8.70784e-05	32.003	0.000117947
32.003	6.99018e-05	32.003	2.54122e-05	32.003	7.6537e-05	32.003	7.37424e-05	32.003	0.000120664
32.003	0.000101919	32.003	5.7895e-05	32.003	0.00012756	32.003	7.40891e-05	32.003	6.67533e-05
32.003	0.000124989	32.003	5.31646e-05	32.003	5.84595e-05	32.003	6.06261e-05	32.003	9.14918e-05
32.0031	0.000156253	32.0031	4.6217e-05	32.0031	0.000168565	32.0031	4.90233e-05	32.0031	7.9804e-05
32.0031	0.00017382	32.0031	2.58817e-05	32.0031	9.88118e-05	32.0031	7.04387e-05	32.0031	4.90003e-05
32.0031	8.87312e-05	32.0031	9.22503e-05	32.0031	0.000175778	32.0031	2.62883e-05	32.0031	7.0951e-05
32.0031	8.89209e-05	32.0031	4.44811e-05	32.0031	8.19224e-05	32.0031	1.64227e-05	32.0031	8.15075e-05
32.0031	0.000164154	32.0031	6.641e-05	32.0031	8.43158e-05	32.0031	0.000122116	32.0031	3.45123e-05
32.0031	6.77331e-05	32.0031	2.61514e-05	32.0031	8.78463e-05	32.0031	6.90892e-05	32.0031	8.09977e-05
32.0031	0.000140539	32.0031	6.69443e-05	32.0031	6.6338e-05	32.0031	4.71084e-05	32.0031	5.30553e-05
32.0031	5.66702e-05	32.0031	4.48761e-05	32.0031	0.000125738	32.0031	4.29377e-05	32.0031	0.0001601
32.0031	0.000116341	32.0031	5.57236e-05	32.0031	0.000109255	32.0031	0.00010317	32.0031	0.000100331
32.0031	8.30594e-05	32.0031	3.46181e-05	32.0031	0.000145008	32.0031	8.6769e-05	32.0031	0.000157102
32.0031	8.16953e-05	32.0031	0.000159722	32.0031	1.96694e-05	32.0031	7.67126e-05	32.0031	5.93018e-05
32.0031	0.000232472	32.0031	7.47701e-05	32.0031	0.000148647	32.0031	4.6874e-05	32.0031	0.000180963
32.0031	0.000181794	32.0031	0.000136584	32.0031	2.07617e-06	32.0031	5.92523e-05	32.0031	1.33618e-05
32.0031	0.000105905	32.0031	0.000162639	32.0031	9.67826e-05	32.0031	7.79572e-05	32.0031	0.000172933
32.0031	2.77934e-05	32.0031	9.13195e-05	32.0031	0.000108011	32.0031	0.000143894	32.0031	0.000130099
32.0031	5.72454e-05	32.0031	4.80212e-05	32.0031	0.000214037	32.0031	4.59818e-05	32.0031	0.000103944
32.0031	0.000183601	32.0031	0.000117967	32.0031	0.000130068	32.0031	0.000138369	32.0031	9.65783e-05
32.0031	8.32099e-05	32.0031	1.96793e-05	32.0031	7.42636e-05	32.0031	0.000111825	32.0031	0.000110609
32.0031	0.000117871	32.0031	0.000119199	32.0031	0.000130003	32.0031	3.97736e-05	32.0031	1.61683e-05
32.0031	0.000184177	32.0031	8.46127e-05	32.0031	0.000136363	32.0031	3.34316e-05	32.0031	6.05247e-05
32.0031	5.38525e-05	32.0031	9.79964e-05	32.0031	0.000120634	32.0031	7.1689e-05	32.0031	6.27596e-05
32.0031	4.07659e-05	32.0031	6.5796e-05	32.0031	0.000121261	32.0031	0.00013481	32.0031	7.4289e-05
32.0032	8.53285e-05	32.0032	3.54926e-05	32.0032	6.13427e-05	32.0032	4.62743e-05	32.0032	0.000125377
32.0032	0.000145978	32.0032	5.30895e-05	32.0032	0.000159537	32.0032	0.000146727	32.0032	0.000104148
32.0032	6.80538e-05	32.0032	9.9002e-05	32.0032	1.25345e-05	32.0032	0.000104559	32.0032	3.30771e-05
32.0032	0.000111941	32.0032	3.07284e-05	32.0032	0.000203827	32.0032	5.36934e-05	32.0032	0.000117221
32.0032	0.000119534	32.0032	6.08329e-05	32.0032	4.89353e-05	32.0032	8.43422e-05	32.0032	0.00010063
32.0032	6.00291e-05	32.0032	3.88996e-05	32.0032	9.7126e-05	32.0032	5.23433e-05	32.0032	3.59401e-05
32.0032	0.000107022	32.0032	7.00037e-05	32.0032	6.30086e-05	32.0032	6.53706e-05	32.0032	7.76707e-05
32.0032	0.000162655	32.0032	4.77116e-05	32.0032	0.000132037	32.0032	7.90375e-05	32.0032	9.86609e-05
32.0032	7.80345e-05	32.0032	4.2515e-05	32.0032	8.15942e-05	32.0032	2.94221e-05	32.0032	5.72213e-05
32.0032	9.27954e-05	32.0032	0.000160187	32.0032	6.83203e-05	32.0032	6.67222e-05	32.0032	0.000105675
32.0032	0.000248302	32.0032	3.63073e-05	32.0032	1.21473e-05	32.0032	7.22831e-05	32.0032	0.000151082
32.0032	5.59065e-05	32.0032	6.93112e-05	32.0032	0.000239883	32.0032	8.48455e-05	32.0032	6.79931e-05
32.0032	9.40153e-05	32.0032	0.000140487	32.0032	7.08813e-05	32.0032	8.97167e-05	32.0032	0.000102398
32.0032	0.000191146	32.0032	9.87065e-05	32.0032	5.74007e-05	32.0032	8.35597e-05	32.0032	0.000117673
32.0032	6.91702e-05	32.0032	9.55784e-05	32.0032	7.18272e-05	32.0032	7.36143e-05	32.0032	0.000135134
32.0032	6.17453e-05	32.0032	6.72209e-05	32.0032	7.74772e-05	32.0032	5.33892e-05	32.0032	7.51667e-05
32.0032	8.75265e-05	32.0032	7.28026e-05	32.0032	4.02979e-05	32.0032	5.11734e-05	32.0032	5.24228e-05
32.0032	0.000109169	32.0032	6.6678e-05	32.0032	6.50797e-05	32.0032	3.0141e-05	32.0032	6.44274e-05
32.0033	0.000159514	32.0033	5.81315e-05	32.0033	0.000234667	32.0033	9.67323e-05	32.0033	0.000166287
32.0033	2.29735e-05	32.0033	7.20409e-06	32.0033	8.89409e-05	32.0033	5.99133e-05	32.0033	0.00014727
32.0033	7.38586e-05	32.0033	0.000100165	32.0033	9.91007e-06	32.0033	0.000115562	32.0033	7.28872e-05
32.0033	8.98257e-05	32.0033	0.000135251	32.0033	0.000152644	32.0033	8.09095e-05	32.0033	9.44979e-05
32.0033	0.000119375	32.0033	2.94163e-05	32.0033	5.51533e-05	32.0033	2.42724e-05	32.0033	0.000108622
32.0033	0.000108792	32.0033	9.29424e-05	32.0033	0.000141118	32.0033	7.68179e-05	32.0033	3.37982e-05
32.0033	7.84122e-05	32.0033	5.38456e-05	32.0033	0.000109831	32.0033	7.06077e-05	32.0033	8.28512e-05
32.0033	0.000106623	32.0033	3.42608e-05	32.0033	0.000130168	32.0033	7.17153e-05	32.0033	8.23945e-05
32.0033	0.000124207	32.0033	8.25914e-05	32.0033	3.37161e-05	32.0033	3.9461e-05	32.0033	8.88044e-05
32.0033	1.75134e-05	32.0033	7.52037e-05	32.0033	5.55199e-05	32.0033	0.000106062	32.0033	4.62995e-05
32.0033	7.07637e-05	32.0033	0.000114105	32.0033	6.88944e-05	32.0033	0.000121589	32.0033	5.94515e-05
32.0033	3.87742e-05	32.0033	0.000155685	32.0033	3.48134e-05	32.0033	3.61455e-05	32.0033	3.4971e-05
32.0033	0.000135519	32.0033	2.51097e-05	32.0033	6.12369e-05	32.0033	0.000124725	32.0033	5.10599e-05
32.0033	9.13639e-05	32.0033	6.92175e-05	32.0033	0.000107533	32.0033	6.89647e-05	32.0033	0.00011031
32.0033	8.16066e-05	32.0033	0.000127224	32.0033	9.48631e-05	32.0033	7.56121e-05	32.0033	0.000106033
32.0033	0.000153129	32.0033	5.80516e-05	32.0033	0.000102346	32.0033	2.17042e-05	32.0033	7.55331e-05
32.0033	0.000111965	32.0033	0.000111815	32.0033	0.000121169	32.0033	2.16325e-05	32.0033	4.91762e-05
32.0033	9.19978e-05	32.0033	1.90575e-05	32.0033	6.14223e-05	32.0033	0.000101056	32.0033	5.65181e-05
32.0033	0.000171037	32.0033	4.82091e-05	32.0033	0.000115548	32.0033	0.000102829	32.0033	0.00011159
32.0033	7.06879e-05	32.0033	0.000137468	32.0033	7.5566e-05	32.0033	7.91756e-05	32.0033	6.92176e-05
32.0033	0.000101677	32.0033	9.92465e-05	32.0033	7.13702e-05	32.0033	0.000136252	32.0033	3.78468e-05
32.0033	0.000138663	32.0033	0.000143386	32.0033	4.42556e-05	32.0033	7.53922e-05	32.0033	0.000172273
32.0033	0.000270022	32.0033	1.20376e-05	32.0033	3.38015e-05	32.0033	7.83784e-05	32.0033	0.000114347
32.0034	0.000132602	32.0034	8.42433e-05	32.0034	0.000110961	32.0034	0.000142253	32.0034	5.91111e-05
32.0034	0.000133902	32.0034	0.000111736	32.0034	0.000101233	32.0034	7.58714e-05	32.0034	8.84324e-05
32.0034	0.000148019	32.0034	0.000116109	32.0034	0.000130597	32.0034	0.000133009	32.0034	0.000106473
32.0034	4.06386e-05	32.0034	9.18348e-05	32.0034	0.000119532	32.0034	0.000134516	32.0034	4.51927e-05
32.0034	0.000158863	32.0034	0.000155111	32.0034	0.000109916	32.0034	0.000133688	32.0034	7.67801e-05
32.0034	0.000122629	32.0034	5.27096e-05	32.0034	7.94132e-06	32.0034	5.5233e-05	32.0034	0.000102615
32.0034	0.000145669	32.0034	4.49637e-05	32.0034	5.63408e-05	32.0034	3.75831e-05	32.0034	9.26468e-05
32.0034	0.000160749	32.0034	9.70578e-05	32.0034	3.91175e-05	32.0034	0.000107523	32.0034	0.00012498
32.0034	9.99445e-05	32.0034	5.46396e-05	32.0034	6.17378e-05	32.0034	8.47725e-05	32.0034	6.29413e-05
32.0034	0.000188855	32.0034	6.56558e-05	32.0034	4.71312e-05	32.0034	7.56621e-05	32.0034	2.89981e-05
32.0034	0.000145434	32.0034	3.03057e-05	32.0034	8.83848e-05	32.0034	0.000135816	32.0034	0.000134702
32.0034	7.17628e-05	32.0034	0.000167768	32.0034	3.44873e-05	32.0034	8.74194e-05	32.0034	7.82401e-05
32.0034	1.48355e-05	32.0034	0.000116877	32.0034	0.000119547	32.0034	7.88891e-05	32.0034	0.000139715
32.0034	0.000193691	32.0034	6.84222e-05	32.0034	0.000131221	32.0034	2.07078e-05	32.0034	0.000113028
32.0034	5.05204e-05	32.0034	2.22313e-05	32.0034	9.47292e-05	32.0034	6.46111e-05	32.0034	0.000135072
32.0034	0.000155583	32.0034	0.000117812	32.0034	7.23496e-05	32.0034	4.7235e-05	32.0034	0.000112514
32.0034	8.58433e-05	32.0034	9.53032e-05	32.0034	6.46997e-05	32.0034	7.91824e-05	32.0034	4.85534e-05
32.0034	0.000128848	32.0034	4.93212e-05	32.0034	7.81848e-05	32.0034	7.06589e-05	32.0034	0.000192712
32.0035	0.000100188	32.0035	9.67641e-05	32.0035	8.74773e-05	32.0035	4.95886e-05	32.0035	3.8462e-05
32.0035	0.000151819	32.0035	8.71725e-05	32.0035	0.00015015	32.0035	6.06751e-05	32.0035	0.000112158
32.0035	0.000177041	32.0035	4.73958e-05	32.0035	4.29227e-05	32.0035	3.65862e-05	32.0035	0.000179571
32.0035	0.000114029	32.0035	5.94754e-05	32.0035	0.000119679	32.0035	4.80065e-05	32.0035	9.82227e-05
32.0035	7.90556e-05	32.0035	0.000143272	32.0035	3.04655e-05	32.0035	4.19236e-05	32.0035	0.000146865
32.0035	0.000105746	32.0035	3.69059e-05	32.0035	6.63534e-05	32.0035	0.000154979	32.0035	0.000177077
32.0035	9.4016e-05	32.0035	4.98877e-05	32.0035	5.11219e-05	32.0035	0.000153189	32.0035	8.56245e-05
32.0035	0.000134438	32.0035	0.000126463	32.0035	0.000119536	32.0035	4.92505e-05	32.0035	6.80212e-05
32.0035	9.67097e-05	32.0035	0.000100437	32.0035	7.9762e-05	32.0035	0.000100758	32.0035	8.00725e-05
32.0035	0.000113628	32.0035	4.83962e-05	32.0035	0.000138104	32.0035	0.000144448	32.0035	0.00015305
32.0035	0.000197249	32.0035	2.24078e-05	32.0035	5.88364e-05	32.0035	0.000208989	32.0035	1.61305e-05
32.0035	0.000137441	32.0035	0.000104824	32.0035	0.000191825	32.0035	9.55467e-05	32.0035	9.53759e-05
32.0035	0.000102557	32.0035	6.50818e-06	32.0035	7.82287e-05	32.0035	0.000164952	32.0035	1.41972e-05
32.0035	7.85995e-05	32.0035	0.000124362	32.0035	7.64741e-05	32.0035	1.75952e-05	32.0035	4.62653e-05
32.0035	0.000158188	32.0035	9.23494e-05	32.0035	0.000123237	32.0035	5.97426e-05	32.0035	3.7722e-05
32.0035	8.03198e-05	32.0035	0.000115063	32.0035	0.000177821	32.0035	0.000108926	32.0035	0.000132284
32.0035	3.27965e-05	32.0035	4.97716e-05	32.0035	9.19789e-05	32.0035	3.88694e-05	32.0035	3.9925e-05
32.0035	4.28618e-05	32.0035	7.00692e-05	32.0035	5.0416e-05	32.0035	0.00017506	32.0035	8.18561e-05
32.0035	8.37041e-05	32.0035	9.68208e-05	32.0035	0.000135808	32.0035	8.83242e-05	32.0035	3.73877e-05
32.0035	2.78639e-05	32.0035	6.71457e-05	32.0035	9.42703e-05	32.0035	6.46121e-05	32.0035	2.93301e-05
32.0035	9.73145e-05	32.0035	2.54411e-05	32.0035	9.82558e-05	32.0035	9.22275e-05	32.0035	9.47981e-05
32.0035	3.92674e-05	32.0035	1.91627e-05	32.0035	0.000106279	32.0035	6.39544e-05	32.0035	8.41126e-05
32.0036	0.000120468	32.0036	0.000106153	32.0036	3.64485e-05	32.0036	0.000103018	32.0036	0.000113139
32.0036	0.000100968	32.0036	8.43988e-05	32.0036	2.86362e-05	32.0036	7.72288e-05	32.0036	3.49094e-05
32.0036	9.46777e-05	32.0036	0.000141016	32.0036	1.62793e-05	32.0036	9.64022e-05	32.0036	0.000104742
32.0036	4.6439e-05	32.0036	9.7016e-05	32.0036	0.000167709	32.0036	4.37869e-05	32.0036	0.000148263
32.0036	8.96887e-05	32.0036	3.0932e-05	32.0036	2.91958e-05	32.0036	5.81953e-05	32.0036	7.66796e-05
32.0036	7.22304e-05	32.0036	4.15549e-05	32.0036	0.000220635	32.0036	6.7745e-06	32.0036	0.000117149
32.0036	6.44127e-05	32.0036	0.000101879	32.0036	8.54148e-05	32.0036	1.43549e-05	32.0036	3.01088e-05
32.0036	0.000126504	32.0036	3.13433e-05	32.0036	0.00013308	32.0036	3.85752e-05	32.0036	0.000108839
32.0036	0.000121314	32.0036	3.2916e-05	32.0036	2.68067e-05	32.0036	2.04756e-05	32.0036	1.59983e-05
32.0036	0.000141068	32.0036	7.05596e-05	32.0036	8.60573e-05	32.0036	7.50468e-05	32.0036	9.74487e-05
32.0036	0.000144787	32.0036	9.16974e-05	32.0036	0.000118458	32.0036	3.80373e-05	32.0036	0.000125218
32.0036	8.26121e-05	32.0036	6.01746e-05	32.0036	0.000112679	32.0036	5.4521e-05	32.0036	0.000102565
32.0036	9.67841e-05	32.0036	6.36731e-05	32.0036	0.000104381	32.0036	2.2592e-05	32.0036	8.05191e-05
32.0036	5.51279e-05	32.0036	0.000112313	32.0036	8.39004e-05	32.0036	0.000131767	32.0036	5.73163e-05
32.0036	0.000102084	32.0036	3.75398e-05	32.0036	0.000194726	32.0036	8.46658e-05	32.0036	6.85359e-05
32.0036	0.000106816	32.0036	4.3702e-05	32.0036	0.000151264	32.0036	9.10177e-05	32.0036	5.45564e-05
32.0036	0.000134291	32.0036	0.000113517	32.0036	6.27138e-05	32.0036	4.16688e-05	32.0036	0.000122492
32.0036	4.47113e-05	32.0036	6.20576e-05	32.0036	6.94869e-05	32.0036	4.41153e-05	32.0036	5.92317e-05
32.0037	9.35618e-05	32.0037	6.41133e-05	32.0037	8.46999e-05	32.0037	3.65987e-05	32.0037	0.000120115
32.0037	7.73788e-05	32.0037	1.35675e-05	32.0037	0.000124763	32.0037	3.43837e-05	32.0037	0.000102831
32.0037	0.000117184	32.0037	7.50157e-05	32.0037	7.28714e-05	32.0037	9.31384e-05	32.0037	7.38328e-05
32.0037	6.25314e-05	32.0037	0.00010328	32.0037	0.000121898	32.0037	6.60497e-05	32.0037	6.70774e-05
32.0037	5.74511e-05	32.0037	0.000203964	32.0037	9.20146e-05	32.0037	5.22673e-05	32.0037	7.93355e-05
32.0037	0.000148716	32.0037	0.000162454	32.0037	8.36026e-05	32.0037	9.26744e-05	32.0037	0.000150469
32.0037	1.30639e-05	32.0037	5.03542e-05	32.0037	4.65972e-05	32.0037	0.000122802	32.0037	0.000131484
32.0037	0.000138667	32.0037	0.00013529	32.0037	8.47978e-05	32.0037	6.52896e-05	32.0037	0.000207925
32.0037	6.73708e-05	32.0037	7.10352e-05	32.0037	8.35149e-05	32.0037	0.000218722	32.0037	0.000167565
32.0037	0.00020155	32.0037	7.26464e-05	32.0037	5.54894e-05	32.0037	5.14358e-05	32.0037	0.000115886
32.0037	7.42282e-05	32.0037	5.13566e-05	32.0037	6.21556e-05	32.0037	0.000107155	32.0037	0.000129513
32.0037	0.000111259	32.0037	8.78629e-05	32.0037	6.99406e-05	32.0037	5.38078e-05	32.0037	7.05847e-05
32.0037	0.000130637	32.0037	0.000102081	32.0037	4.25302e-05	32.0037	7.47552e-05	32.0037	0.000168565
32.0037	8.69683e-05	32.0037	5.1893e-05	32.0037	0.000105504	32.0037	5.88991e-05	32.0037	7.38718e-05
32.0037	0.000133032	32.0037	7.29705e-05	32.0037	1.82899e-05	32.0037	1.94412e-05	32.0037	0.000116964
32.0037	7.00857e-05	32.0037	4.84228e-05	32.0037	8.3736e-05	32.0037	0.000114678	32.0037	5.86625e-05
32.0037	9.01381e-05	32.0037	3.25723e-05	32.0037	5.17012e-05	32.0037	3.5522e-05	32.0037	0.000111509
32.0037	5.64863e-05	32.0037	1.63502e-05	32.0037	0.00017475	32.0037	6.91266e-05	32.0037	1.24127e-05
32.0037	2.44502e-05	32.0037	0.000119208	32.0037	2.97741e-05	32.0037	8.52386e-05	32.0037	0.000181408
32.0037	0.000121136	32.0037	3.88315e-05	32.0037	9.51198e-05	32.0037	0.000128158	32.0037	2.88453e-05
32.0037	4.783e-05	32.0037	0.00012605	32.0037	0.000116641	32.0037	8.91405e-05	32.0037	6.93785e-05
32.0037	6.78528e-06	32.0037	3.25538e-05	32.0037	0.000135072	32.0037	8.3293e-05	32.0037	0.00014425
32.0038	2.4615e-05	32.0038	5.10784e-05	32.0038	2.6816e-05	32.0038	9.44884e-05	32.0038	0.000145136
32.0038	0.000137169	32.0038	0.000142352	32.0038	0.000108965	32.0038	0.000120794	32.0038	4.96907e-05
32.0038	2.30394e-05	32.0038	9.4213e-05	32.0038	0.000178937	32.0038	1.04778e-05	32.0038	0.000116176
32.0038	0.000203714	32.0038	6.06408e-05	32.0038	2.54567e-05	32.0038	2.99266e-05	32.0038	0.000125388
32.0038	4.09073e-05	32.0038	7.67961e-05	32.0038	8.87014e-05	32.0038	0.000126282	32.0038	3.31038e-05
32.0038	7.03757e-05	32.0038	8.90911e-05	32.0038	4.44747e-05	32.0038	0.000122862	32.0038	9.45377e-05
32.0038	2.29223e-05	32.0038	8.51857e-05	32.0038	4.49483e-05	32.0038	0.000102536	32.0038	0.000115433
32.0038	0.000165069	32.0038	1.66196e-05	32.0038	0.000118808	32.0038	6.4425e-05	32.0038	8.24457e-05
32.0038	0.000176132	32.0038	4.51161e-05	32.0038	5.09061e-05	32.0038	0.000171755	32.0038	8.42332e-05
32.0038	6.1593e-05	32.0038	0.000123752	32.0038	6.42824e-05	32.0038	8.12566e-05	32.0038	0.000135441
32.0038	7.63709e-05	32.0038	2.67161e-05	32.0038	9.20962e-05	32.0038	9.59458e-05	32.0038	3.58147e-05
32.0038	1.94587e-05	32.0038	7.81424e-05	32.0038	7.84128e-06	32.0038	7.44541e-05	32.0038	0.000128131
32.0038	0.000104501	32.0038	1.16806e-05	32.0038	0.00010335	32.0038	5.80251e-05	32.0038	0.000103948
32.0038	9.96253e-05	32.0038	5.46599e-05	32.0038	6.94152e-05	32.0038	0.000150529	32.0038	7.98364e-05
32.0038	7.70595e-05	32.0038	1.79831e-05	32.0038	8.87521e-05	32.0038	7.08287e-05	32.0038	0.000137187
32.0038	8.00694e-05	32.0038	0.000145573	32.0038	0.000102951	32.0038	0.000100944	32.0038	6.59389e-05
32.0038	0.000131442	32.0038	8.08001e-05	32.0038	0.000147182	32.0038	6.25844e-05	32.0038	5.82716e-05
32.0038	2.80326e-05	32.0038	6.63243e-05	32.0038	8.79459e-05	32.0038	5.62046e-05	32.0038	0.00020608
32.0038	6.87572e-05	32.0038	5.03253e-05	32.0038	0.000176103	32.0038	5.83154e-05	32.0038	4.8353e-05
32.0039	0.000182278	32.0039	8.53844e-05	32.0039	5.34754e-05	32.0039	0.000105637	32.0039	3.60744e-05
32.0039	7.83257e-05	32.0039	0.000163834	32.0039	5.09271e-05	32.0039	0.000139959	32.0039	3.37658e-05
32.0039	9.59453e-05	32.0039	5.29809e-05	32.0039	7.80323e-05	32.0039	0.000100488	32.0039	8.75351e-05
32.0039	7.05338e-05	32.0039	7.98189e-05	32.0039	3.14531e-05	32.0039	0.000149706	32.0039	7.82602e-05
32.0039	3.5281e-05	32.0039	5.14109e-05	32.0039	5.73265e-05	32.0039	6.31801e-05	32.0039	0.000110633
32.0039	3.43175e-05	32.0039	0.000131733	32.0039	9.09697e-05	32.0039	1.67933e-05	32.0039	0.000142438
32.0039	7.16982e-05	32.0039	2.7676e-05	32.0039	0.000196606	32.0039	9.24271e-05	32.0039	5.12582e-05
32.0039	0.00012049	32.0039	9.44218e-05	32.0039	5.57985e-05	32.0039	0.000103278	32.0039	9.6583e-05
32.0039	1.36081e-05	32.0039	6.04102e-05	32.0039	5.81443e-05	32.0039	0.000178084	32.0039	4.04587e-05
32.0039	0.000145768	32.0039	2.02692e-05	32.0039	8.67287e-05	32.0039	8.13753e-05	32.0039	6.77519e-05
32.0039	0.000111528	32.0039	6.22449e-05	32.0039	0.000124104	32.0039	9.25e-05	32.0039	1.8037e-05
32.0039	0.000106111	32.0039	0.000116283	32.0039	7.56826e-05	32.0039	4.41762e-05	32.0039	3.35945e-05
32.0039	0.000211107	32.0039	7.56029e-05	32.0039	8.88178e-05	32.0039	2.73476e-05	32.0039	0.000121815
32.0039	0.000158955	32.0039	3.38689e-05	32.0039	0.000188321	32.0039	0.000108805	32.0039	5.32515e-05
32.0039	0.000124835	32.0039	0.000149588	32.0039	0.000103481	32.0039	6.96368e-05	32.0039	0.000127805
32.0039	0.000167295	32.0039	8.44801e-05	32.0039	6.54158e-05	32.0039	4.30586e-05	32.0039	6.05893e-05
32.0039	0.000162643	32.0039	5.85568e-05	32.0039	3.77881e-05	32.0039	7.07552e-05	32.0039	5.68285e-05
32.0039	5.02239e-05	32.0039	0.000115237	32.0039	6.94705e-05	32.0039	0.000105235	32.0039	0.000110164
32.004	9.76265e-05	32.004	4.03305e-05	32.004	5.27834e-05	32.004	1.20594e-05	32.004	0.000116522
32.004	7.97174e-05	32.004	2.46214e-05	32.004	0.000185002	32.004	0.000153609	32.004	3.8056e-05
32.004	0.000228824	32.004	5.46307e-05	32.004	6.61689e-05	32.004	5.35109e-05	32.004	0.000181621
32.004	0.000108148	32.004	0.000142301	32.004	0.000102405	32.004	4.94013e-05	32.004	0.000163071
32.004	9.92284e-05	32.004	0.000119039	32.004	0.000138723	32.004	7.99802e-05	32.004	8.76128e-05
32.004	0.000175218	32.004	5.49689e-05	32.004	5.95453e-06	32.004	3.08426e-05	32.004	0.000193435
32.004	8.02918e-05	32.004	2.35986e-05	32.004	7.30628e-05	32.004	8.9315e-05	32.004	0.000143184
32.004	8.16019e-05	32.004	2.09212e-05	32.004	8.37301e-05	32.004	7.25904e-05	32.004	6.04656e-05
32.004	3.38207e-05	32.004	3.90307e-05	32.004	0.000159018	32.004	3.82521e-05	32.004	0.000148039
32.004	0.000212682	32.004	5.04027e-05	32.004	7.42692e-05	32.004	6.93914e-05	32.004	0.000123961
32.004	0.000153513	32.004	9.07745e-05	32.004	8.80678e-05	32.004	6.38114e-05	32.004	1.41104e-05
32.004	5.66613e-05	32.004	0.000103364	32.004	0.00011922	32.004	5.46634e-05	32.004	0.000108627
32.004	0.000148426	32.004	0.000146103	32.004	4.7117e-05	32.004	6.15252e-05	32.004	7.25042e-05
32.004	6.35437e-05	32.004	0.000124175	32.004	0.000122052	32.004	5.53278e-05	32.004	0.000159697
32.004	0.000204431	32.004	5.55006e-05	32.004	2.02842e-05	32.004	0.000137498	32.004	4.16133e-05
32.004	9.74179e-05	32.004	8.00226e-05	32.004	6.11241e-05	32.004	0.000118005	32.004	3.01022e-05
32.004	5.41232e-05	32.004	8.34857e-05	32.004	3.91218e-05	32.004	5.09199e-05	32.004	9.17081e-05
32.004	0.000105022	32.004	0.000104992	32.004	6.04592e-05	32.004	3.67196e-05	32.004	0.00013585
32.004	2.28244e-05	32.004	6.61341e-05	32.004	2.17122e-05	32.004	1.45153e-05	32.004	2.37379e-05
32.004	0.000113439	32.004	0.000137717	32.004	6.34943e-05	32.004	7.84761e-05	32.004	0.000111762
32.004	6.46102e-05	32.004	0.000104155	32.004	0.000176385	32.004	0.000147149	32.004	1.68254e-05
32.004	0.000196155	32.004	0.000100936	32.004	9.68104e-05	32.004	2.76482e-05	32.004	0.0001375
32.0041	0.000140538	32.0041	0.000181167	32.0041	0.000117584	32.0041	7.25501e-05	32.0041	0.000113109
32.0041	8.15572e-05	32.0041	4.05837e-05	32.0041	0.0001096	32.0041	4.39321e-05	32.0041	7.69986e-05
32.0041	0.000121917	32.0041	1.27434e-05	32.0041	8.08519e-05	32.0041	4.24271e-05	32.0041	0.000126041
32.0041	0.000192616	32.0041	2.40283e-05	32.0041	3.64831e-05	32.0041	9.77986e-05	32.0041	2.81171e-05
32.0041	7.91972e-05	32.0041	0.000111556	32.0041	9.30028e-05	32.0041	0.000190077	32.0041	0.000136068
32.0041	6.09852e-05	32.0041	0.00015565	32.0041	7.42331e-05	32.0041	0.000138511	32.0041	6.39146e-05
32.0041	0.000148097	32.0041	4.62107e-05	32.0041	0.000226208	32.0041	9.50808e-05	32.0041	7.93336e-05
32.0041	9.57361e-05	32.0041	6.82673e-05	32.0041	0.000104646	32.0041	0.000104042	32.0041	3.55921e-05
32.0041	8.54126e-05	32.0041	0.000160583	32.0041	3.46202e-05	32.0041	0.000134083	32.0041	7.70112e-05
32.0041	0.000183248	32.0041	0.000138426	32.0041	1.52781e-05	32.0041	6.69654e-05	32.0041	4.87104e-05
32.0041	4.89491e-05	32.0041	0.000154369	32.0041	0.000117447	32.0041	6.62831e-05	32.0041	0.000187271
32.0041	0.000147896	32.0041	5.99134e-05	32.0041	3.09085e-05	32.0041	0.000220115	32.0041	0.0001219
32.0041	0.000116768	32.0041	0.00010887	32.0041	0.000161869	32.0041	0.000125209	32.0041	0.000184858
32.0041	8.50833e-05	32.0041	6.74043e-05	32.0041	3.18278e-05	32.0041	5.50821e-05	32.0041	6.38014e-05
32.0041	7.86224e-05	32.0041	0.000107608	32.0041	6.57779e-05	32.0041	0.000167698	32.0041	0.000107468
32.0041	0.000207569	32.0041	2.33213e-05	32.0041	0.000108779	32.0041	4.00838e-05	32.0041	2.99719e-05
32.0041	0.000302928	32.0041	8.7836e-05	32.0041	6.92698e-05	32.0041	5.98992e-05	32.0041	7.16851e-05
32.0041	0.000197773	32.0041	6.81051e-05	32.0041	0.000141898	32.0041	8.69468e-05	32.0041	9.19552e-05
32.0042	8.34425e-05	32.0042	4.32864e-05	32.0042	0.000119559	32.0042	0.000103004	32.0042	0.000139945
32.0042	4.13305e-05	32.0042	4.41947e-05	32.0042	2.55935e-05	32.0042	0.00013351	32.0042	0.000158223
32.0042	9.01928e-05	32.0042	0.000124765	32.0042	5.81559e-05	32.0042	4.60853e-05	32.0042	2.28932e-05
32.0042	0.000107847	32.0042	2.07447e-05	32.0042	5.8432e-05	32.0042	9.15145e-05	32.0042	9.6435e-05
32.0042	0.000135381	32.0042	0.000158642	32.0042	8.3396e-05	32.0042	0.000110577	32.0042	2.20461e-05
32.0042	3.06169e-05	32.0042	5.33262e-05	32.0042	0.000102611	32.0042	7.14783e-05	32.0042	6.08251e-05
32.0042	0.000137665	32.0042	4.5723e-05	32.0042	7.09051e-05	32.0042	0.000159325	32.0042	6.66387e-05
32.0042	1.54534e-05	32.0042	4.91022e-05	32.0042	8.93447e-05	32.0042	5.96978e-05	32.0042	3.82657e-05
32.0042	8.0253e-05	32.0042	6.66167e-05	32.0042	7.13608e-05	32.0042	7.08143e-05	32.0042	6.92445e-05
32.0042	5.42637e-06	32.0042	5.79273e-05	32.0042	3.92618e-05	32.0042	0.000132537	32.0042	0.000148251
32.0042	0.000114353	32.0042	0.000129114	32.0042	2.34593e-05	32.0042	4.30033e-05	32.0042	0.000205502
32.0042	5.92081e-05	32.0042	5.51757e-05	32.0042	5.46514e-05	32.0042	7.16748e-05	32.0042	4.14296e-05
32.0042	3.78872e-05	32.0042	4.80549e-05	32.0042	4.45338e-05	32.0042	7.77088e-05	32.0042	6.91154e-05
32.0042	6.40673e-05	32.0042	3.92639e-05	32.0042	2.7359e-05	32.0042	6.18743e-05	32.0042	0.000119187
32.0042	0.000141396	32.0042	0.000132897	32.0042	0.000108968	32.0042	9.96971e-05	32.0042	9.09e-05
32.0042	0.000131257	32.0042	7.85239e-05	32.0042	9.58492e-05	32.0042	0.000124442	32.0042	0.000129308
32.0042	0.000123244	32.0042	0.000129181	32.0042	9.45551e-05	32.0042	0.000113828	32.0042	2.41881e-06
32.0042	0.000165653	32.0042	4.83796e-05	32.0042	7.93869e-05	32.0042	8.34522e-05	32.0042	7.73502e-05
32.0042	5.41486e-05	32.0042	5.84976e-05	32.0042	0.000126082	32.0042	4.94569e-05	32.0042	0.000141051
32.0042	3.60627e-05	32.0042	9.8023e-05	32.0042	0.000116446	32.0042	0.000106214	32.0042	6.70308e-05
32.0042	4.71306e-05	32.0042	0.000126902	32.0042	4.10512e-05	32.0042	4.60171e-05	32.0042	0.000126161
32.0042	6.64354e-05	32.0042	1.33793e-05	32.0042	1.56761e-05	32.0042	4.17428e-05	32.0042	6.3871e-05
32.0043	8.57191e-05	32.0043	6.99378e-05	32.0043	9.33582e-05	32.0043	0.000153185	32.0043	0.000102797
32.0043	0.00013383	32.0043	6.62542e-05	32.0043	0.000109442	32.0043	3.49824e-05	32.0043	8.21115e-05
32.0043	0.000131039	32.0043	9.13494e-05	32.0043	2.65779e-05	32.0043	0.000117166	32.0043	0.000159811
32.0043	8.474e-05	32.0043	0.000113847	32.0043	8.86287e-05	32.0043	3.23189e-05	32.0043	0.000107514
32.0043	9.08555e-05	32.0043	4.83457e-05	32.0043	0.000169521	32.0043	5.29976e-05	32.0043	2.14777e-05
32.0043	0.000211586	32.0043	8.50211e-05	32.0043	0.000179608	32.0043	0.000122141	32.0043	3.44189e-05
32.0043	0.000131326	32.0043	8.27975e-05	32.0043	0.000175056	32.0043	5.87821e-05	32.0043	9.91286e-05
32.0043	6.53776e-05	32.0043	4.50772e-05	32.0043	0.000132647	32.0043	5.92379e-05	32.0043	2.64087e-05
32.0043	4.71964e-05	32.0043	6.61847e-05	32.0043	0.000132981	32.0043	5.97098e-05	32.0043	2.7836e-05
32.0043	5.24254e-05	32.0043	2.27515e-05	32.0043	4.51449e-05	32.0043	6.70878e-05	32.0043	6.63736e-05
32.0043	8.44615e-05	32.0043	9.2543e-05	32.0043	7.51828e-05	32.0043	6.42712e-05	32.0043	8.95835e-05
32.0043	0.000144554	32.0043	6.87841e-05	32.0043	0.000121821	32.0043	4.4909e-05	32.0043	8.07668e-05
32.0043	8.00628e-05	32.0043	8.29618e-05	32.0043	2.14538e-05	32.0043	0.00012485	32.0043	9.19461e-05
32.0043	3.82593e-05	32.0043	0.000160349	32.0043	4.48307e-05	32.0043	0.000114635	32.0043	0.000200379
32.0043	0.000117544	32.0043	2.8864e-05	32.0043	0.000139302	32.0043	8.64362e-05	32.0043	0.000148864
32.0043	4.79995e-05	32.0043	7.93702e-05	32.0043	0.000105925	32.0043	5.62743e-05	32.0043	0.000112327
32.0043	0.000123807	32.0043	4.98703e-05	32.0043	4.75979e-05	32.0043	0.000111984	32.0043	0.000104943
32.0043	8.22444e-05	32.0043	5.92073e-05	32.0043	8.4422e-05	32.0043	0.000130924	32.0043	1.31151e-05
32.0044	3.08793e-05	32.0044	4.81923e-05	32.0044	0.000172626	32.0044	3.15143e-05	32.0044	9.26341e-05
32.0044	6.5025e-05	32.0044	9.18072e-05	32.0044	0.00011197	32.0044	0.000130492	32.0044	8.08172e-05
32.0044	0.000112689	32.0044	8.34343e-05	32.0044	7.36327e-05	32.0044	5.56253e-05	32.0044	3.85231e-05
32.0044	0.000143612	32.0044	9.74771e-05	32.0044	8.19435e-05	32.0044	9.69712e-05	32.0044	9.29451e-05
32.0044	9.9339e-05	32.0044	6.96296e-05	32.0044	0.000104742	32.0044	0.000155303	32.0044	0.000103617
32.0044	0.000123747	32.0044	3.47508e-05	32.0044	3.19134e-05	32.0044	5.0554e-05	32.0044	4.7543e-05
32.0044	2.42481e-05	32.0044	5.89159e-05	32.0044	6.2597e-05	32.0044	0.000122176	32.0044	0.000126432
32.0044	9.33466e-05	32.0044	1.69483e-05	32.0044	4.9909e-05	32.0044	0.000121461	32.0044	0.000182933
32.0044	0.000114192	32.0044	4.2202e-05	32.0044	9.08262e-05	32.0044	1.55174e-05	32.0044	8.57834e-05
32.0044	0.000112301	32.0044	0.00014083	32.0044	0.000206009	32.0044	6.82151e-05	32.0044	8.99711e-05
32.0044	0.000121342	32.0044	6.356e-05	32.0044	0.000115813	32.0044	2.69498e-05	32.0044	8.5098e-05
32.0044	0.000146945	32.0044	8.5964e-05	32.0044	0.000138272	32.0044	3.61484e-05	32.0044	0.000185067
32.0044	8.71363e-05	32.0044	3.72594e-05	32.0044	3.48205e-05	32.0044	7.99746e-05	32.0044	8.59743e-05
32.0044	3.1185e-05	32.0044	0.00011198	32.0044	7.35001e-05	32.0044	6.61073e-05	32.0044	0.00012874
32.0044	6.59193e-05	32.0044	8.87242e-05	32.0044	0.000134381	32.0044	5.52152e-05	32.0044	4.0432e-05
32.0044	3.82633e-05	32.0044	3.18519e-05	32.0044	8.86849e-05	32.0044	0.000100011	32.0044	4.94666e-05
32.0044	0.00013489	32.0044	6.04866e-05	32.0044	2.1089e-05	32.0044	5.3584e-05	32.0044	0.000112668
32.0044	0.000192771	32.0044	2.37526e-05	32.0044	6.29175e-05	32.0044	7.49626e-05	32.0044	3.9453e-05
32.0044	0.000119801	32.0044	6.63496e-05	32.0044	8.8804e-05	32.0044	7.95427e-05	32.0044	7.85201e-05
32.0044	8.38145e-05	32.0044	6.18969e-05	32.0044	3.48941e-05	32.0044	0.000176339	32.0044	0.000162271
32.0044	0.000113546	32.0044	2.50758e-05	32.0044	2.5343e-05	32.0044	9.3948e-05	32.0044	0.000122342
32.0044	0.000145562	32.0044	3.61498e-05	32.0044	9.88905e-05	32.0044	0.000103776	32.0044	0.000212907
32.0045	0.000273845	32.0045	0.000128323	32.0045	8.38225e-05	32.0045	9.00536e-05	32.0045	5.96361e-05
32.0045	6.86882e-05	32.0045	2.46591e-05	32.0045	0.000183734	32.0045	0.000114817	32.0045	3.7267e-05
32.0045	2.58883e-05	32.0045	0.000110881	32.0045	0.000122969	32.0045	6.75565e-05	32.0045	8.17763e-05
32.0045	5.30121e-05	32.0045	0.000114081	32.0045	2.34713e-05	32.0045	0.000156984	32.0045	7.67555e-05
32.0045	0.000129017	32.0045	3.27425e-05	32.0045	7.37514e-05	32.0045	0.000151236	32.0045	2.33599e-05
32.0045	4.07327e-05	32.0045	2.33461e-05	32.0045	4.21523e-05	32.0045	0.000115144	32.0045	5.91075e-05
32.0045	0.000146622	32.0045	5.42647e-05	32.0045	5.50615e-05	32.0045	5.99239e-05	32.0045	4.68362e-06
32.0045	6.04154e-05	32.0045	8.62967e-05	32.0045	0.00011538	32.0045	2.702e-05	32.0045	9.47902e-05
32.0045	6.60762e-05	32.0045	6.77076e-05	32.0045	9.60755e-05	32.0045	7.46578e-05	32.0045	4.60912e-05
32.0045	0.000293991	32.0045	8.56041e-05	32.0045	6.34375e-05	32.0045	0.000124942	32.0045	2.56859e-05
32.0045	0.00020105	32.0045	6.86033e-05	32.0045	5.06873e-05	32.0045	2.34278e-05	32.0045	4.59514e-05
32.0045	0.000131482	32.0045	3.57319e-05	32.0045	0.000143719	32.0045	0.000104859	32.0045	0.00014748
32.0045	9.64064e-05	32.0045	7.4166e-05	32.0045	5.05716e-05	32.0045	0.000127289	32.0045	3.88181e-05
32.0045	3.2097e-05	32.0045	0.000101032	32.0045	8.67707e-05	32.0045	6.26509e-05	32.0045	4.18407e-05
32.0045	7.24005e-05	32.0045	4.97295e-05	32.0045	3.44429e-05	32.0045	0.000116516	32.0045	7.11097e-05
32.0045	0.000170909	32.0045	5.10365e-05	32.0045	4.11195e-05	32.0045	2.30675e-05	32.0045	5.0944e-06
32.0045	0.000103611	32.0045	5.36245e-05	32.0045	8.01703e-05	32.0045	4.15882e-05	32.0045	9.83543e-05
32.0045	8.58913e-05	32.0045	8.44092e-05	32.0045	0.000140729	32.0045	0.000117626	32.0045	8.96752e-05
32.0046	7.46903e-05	32.0046	5.24225e-05	32.0046	0.000128785	32.0046	0.000116789	32.0046	5.37317e-05
32.0046	9.60707e-05	32.0046	2.27279e-05	32.0046	0.000107065	32.0046	0.000127568	32.0046	5.70921e-05
32.0046	4.18039e-05	32.0046	4.32127e-05	32.0046	8.56562e-05	32.0046	3.88735e-05	32.0046	3.62221e-05
32.0046	0.000165975	32.0046	0.000152553	32.0046	7.75484e-05	32.0046	4.50396e-05	32.0046	9.79407e-05
32.0046	0.00014567	32.0046	5.17345e-05	32.0046	5.11194e-05	32.0046	9.99294e-05	32.0046	0.00013821
32.0046	0.000101246	32.0046	2.66334e-05	32.0046	0.000102708	32.0046	5.1997e-05	32.0046	8.94491e-05
32.0046	0.00016411	32.0046	0.000148777	32.0046	8.34961e-05	32.0046	7.86297e-05	32.0046	2.70749e-05
32.0046	0.000151255	32.0046	3.50011e-05	32.0046	7.06678e-05	32.0046	4.41721e-05	32.0046	6.55393e-05
32.0046	0.000123492	32.0046	2.51941e-05	32.0046	0.000141609	32.0046	4.85064e-05	32.0046	8.82485e-05
32.0046	0.000181325	32.0046	8.01447e-05	32.0046	1.09996e-05	32.0046	8.58852e-05	32.0046	8.79708e-05
32.0046	6.23506e-05	32.0046	6.25711e-05	32.0046	0.000161226	32.0046	0.000114014	32.0046	9.26431e-05
32.0046	7.40274e-05	32.0046	7.01239e-05	32.0046	0.000115788	32.0046	4.85819e-05	32.0046	5.10613e-05
32.0046	0.000163718	32.0046	6.25077e-05	32.0046	0.00013458	32.0046	7.3545e-05	32.0046	5.97966e-05
32.0046	0.000152781	32.0046	6.36801e-05	32.0046	0.000135724	32.0046	0.000158045	32.0046	0.000198574
32.0046	0.000102998	32.0046	7.0681e-05	32.0046	0.000103705	32.0046	0.000131475	32.0046	7.50777e-06
32.0046	3.94388e-05	32.0046	5.07165e-05	32.0046	0.000141006	32.0046	0.000117508	32.0046	0.000131802
32.0046	0.000244289	32.0046	3.46161e-05	32.0046	2.03615e-05	32.0046	6.33824e-05	32.0046	0.000162593
32.0046	0.00019318	32.0046	2.66181e-05	32.0046	3.16248e-05	32.0046	0.000112863	32.0046	0.000135548
32.0046	7.02468e-05	32.0046	9.03084e-05	32.0046	2.76748e-05	32.0046	1.0737e-05	32.0046	6.78488e-05
32.0046	0.000120412	32.0046	0.000171841	32.0046	9.59128e-05	32.0046	5.03967e-05	32.0046	1.96079e-05
32.0046	8.08302e-05	32.0046	0.000125937	32.0046	6.09619e-05	32.0046	5.34939e-05	32.0046	2.57929e-05
32.0046	3.82972e-05	32.0046	0.000111223	32.0046	8.7737e-05	32.0046	8.65201e-05	32.0046	0.000147599
32.0047	7.73741e-05	32.0047	0.000139695	32.0047	6.28934e-05	32.0047	8.08467e-05	32.0047	7.95688e-05
32.0047	0.000126663	32.0047	3.32407e-05	32.0047	3.81557e-05	32.0047	5.86245e-05	32.0047	2.83628e-05
32.0047	0.000166947	32.0047	7.42477e-05	32.0047	0.000107372	32.0047	8.09345e-05	32.0047	1.23156e-05
32.0047	0.000140526	32.0047	6.12282e-05	32.0047	0.000142587	32.0047	7.37352e-05	32.0047	0.000133416
32.0047	0.000147151	32.0047	5.0495e-05	32.0047	0.000104471	32.0047	0.000117941	32.0047	8.22037e-05
32.0047	0.00015456	32.0047	9.20886e-05	32.0047	7.01221e-05	32.0047	6.66095e-05	32.0047	0.000137939
32.0047	5.80041e-05	32.0047	0.000110566	32.0047	6.40115e-05	32.0047	0.00010979	32.0047	0.000161773
32.0047	0.000136491	32.0047	0.000132576	32.0047	0.000105187	32.0047	3.14121e-05	32.0047	9.21969e-05
32.0047	3.89279e-05	32.0047	4.55563e-05	32.0047	3.13119e-05	32.0047	0.000119078	32.0047	0.000144673
32.0047	0.000209579	32.0047	4.65542e-06	32.0047	0.000144453	32.0047	3.1793e-05	32.0047	5.78623e-05
32.0047	5.93299e-05	32.0047	1.73104e-05	32.0047	0.000114702	32.0047	6.17227e-05	32.0047	9.18484e-05
32.0047	3.33853e-05	32.0047	9.48385e-05	32.0047	9.58699e-05	32.0047	7.85235e-05	32.0047	0.000119355
32.0047	4.27118e-05	32.0047	7.32561e-05	32.0047	0.000135955	32.0047	7.19657e-05	32.0047	1.30375e-05
32.0047	0.000267391	32.0047	0.000138806	32.0047	4.08023e-05	32.0047	2.61181e-05	32.0047	0.000127991
32.0047	0.000171137	32.0047	8.11852e-05	32.0047	0.00017669	32.0047	0.000183936	32.0047	7.08643e-05
32.0047	4.09473e-05	32.0047	5.85807e-05	32.0047	5.36672e-05	32.0047	0.000111471	32.0047	7.12963e-05
32.0047	5.05181e-05	32.0047	4.87733e-05	32.0047	3.79013e-05	32.0047	0.000117142	32.0047	0.000131227
32.0047	0.000255422	32.0047	8.76754e-05	32.0047	9.74967e-05	32.0047	9.75407e-05	32.0047	0.000200333
32.0048	0.000195477	32.0048	4.90903e-05	32.0048	0.000143844	32.0048	6.96138e-05	32.0048	5.40293e-05
32.0048	0.000264569	32.0048	8.04473e-05	32.0048	3.63204e-05	32.0048	7.62242e-05	32.0048	0.000116545
32.0048	0.000196533	32.0048	0.000123815	32.0048	0.00010688	32.0048	6.32323e-05	32.0048	4.77844e-05
32.0048	0.000123561	32.0048	7.23697e-05	32.0048	7.21559e-05	32.0048	0.000139392	32.0048	6.53755e-05
32.0048	5.41803e-05	32.0048	9.44208e-05	32.0048	3.04187e-05	32.0048	7.9893e-05	32.0048	0.000134997
32.0048	9.09205e-05	32.0048	9.55233e-05	32.0048	0.000129487	32.0048	7.96215e-05	32.0048	0.000116112
32.0048	6.06294e-05	32.0048	2.34221e-05	32.0048	7.8496e-05	32.0048	6.02024e-05	32.0048	7.90776e-05
32.0048	4.76611e-05	32.0048	0.000117795	32.0048	0.000169017	32.0048	4.25767e-05	32.0048	0.000155648
32.0048	5.67945e-05	32.0048	0.000102661	32.0048	2.69565e-05	32.0048	0.000143898	32.0048	4.55879e-05
32.0048	8.72432e-05	32.0048	6.21452e-05	32.0048	9.01834e-05	32.0048	8.39537e-05	32.0048	8.51327e-05
32.0048	0.000135234	32.0048	3.7078e-05	32.0048	2.14604e-05	32.0048	8.27003e-05	32.0048	0.000132764
32.0048	0.000176681	32.0048	5.64588e-05	32.0048	0.000182538	32.0048	0.000163481	32.0048	2.17516e-05
32.0048	0.000138693	32.0048	9.79932e-05	32.0048	0.000268442	32.0048	0.000115588	32.0048	0.000113852
32.0048	0.000101716	32.0048	4.58629e-05	32.0048	0.000219103	32.0048	1.68607e-05	32.0048	0.000110846
32.0048	0.000142247	32.0048	4.80035e-05	32.0048	7.57391e-05	32.0048	0.000101755	32.0048	0.000142158
32.0048	4.75423e-05	32.0048	6.56856e-05	32.0048	2.28249e-05	32.0048	3.42379e-05	32.0048	2.35956e-05
32.0048	4.66118e-05	32.0048	9.17242e-05	32.0048	0.000102852	32.0048	5.53231e-05	32.0048	3.04675e-05
32.0048	5.45533e-05	32.0048	2.46437e-05	32.0048	5.52505e-05	32.0048	0.000114838	32.0048	7.28238e-05
32.0048	0.000171526	32.0048	7.93527e-05	32.0048	3.52742e-05	32.0048	0.000137241	32.0048	8.78136e-05
32.0048	0.000117917	32.0048	6.64151e-05	32.0048	3.05313e-05	32.0048	0.000173008	32.0048	6.53719e-05
32.0048	6.30484e-05	32.0048	4.7344e-05	32.0048	0.000105348	32.0048	0.00011473	32.0048	0.000118799
32.0048	0.000144728	32.0048	0.000120147	32.0048	7.76995e-05	32.0048	3.77681e-05	32.0048	3.88597e-05
32.0048	0.000179583	32.0048	0.00013912	32.0048	0.000108804	32.0048	0.000108029	32.0048	7.33902e-05
32.0049	6.16906e-05	32.0049	0.000140923	32.0049	5.74055e-05	32.0049	0.000127699	32.0049	0.000118389
32.0049	0.000256435	32.0049	0.000119154	32.0049	0.00010537	32.0049	0.000138679	32.0049	0.00015363
32.0049	0.000102065	32.0049	6.24914e-05	32.0049	9.42464e-05	32.0049	0.000151298	32.0049	5.91918e-05
32.0049	8.30146e-05	32.0049	3.38077e-05	32.0049	0.000107666	32.0049	2.43279e-05	32.0049	9.99328e-05
32.0049	0.000132386	32.0049	2.34462e-05	32.0049	5.71707e-05	32.0049	3.511e-05	32.0049	0.000127112
32.0049	5.84239e-05	32.0049	6.93112e-05	32.0049	0.000140054	32.0049	7.09527e-05	32.0049	0.000107171
32.0049	0.000113272	32.0049	5.44048e-05	32.0049	0.000145901	32.0049	0.000100524	32.0049	0.000136339
32.0049	0.000189211	32.0049	0.000118992	32.0049	0.000104284	32.0049	7.0861e-05	32.0049	6.65485e-05
32.0049	7.16806e-05	32.0049	5.66261e-05	32.0049	0.000111013	32.0049	0.000116253	32.0049	0.000129238
32.0049	0.000217717	32.0049	0.000141832	32.0049	3.51085e-05	32.0049	2.9915e-05	32.0049	7.82355e-05
32.0049	8.7829e-05	32.0049	6.79146e-05	32.0049	0.00011924	32.0049	1.65946e-05	32.0049	3.95897e-05
32.0049	0.000213096	32.0049	9.50238e-05	32.0049	0.000170062	32.0049	8.57825e-05	32.0049	4.99489e-05
32.0049	0.000133695	32.0049	0.000119726	32.0049	6.81357e-05	32.0049	0.000117765	32.0049	0.000194719
32.0049	5.79368e-05	32.0049	1.1342e-05	32.0049	8.28939e-05	32.0049	9.83397e-05	32.0049	1.73406e-05
32.0049	2.32576e-05	32.0049	8.36489e-05	32.0049	6.14365e-05	32.0049	0.000199884	32.0049	7.14024e-05
32.0049	0.000145568	32.0049	6.23707e-05	32.0049	0.000107485	32.0049	9.54232e-05	32.0049	0.000209375
32.0049	0.000118131	32.0049	6.35839e-05	32.0049	0.000131429	32.0049	0.000108962	32.0049	7.86653e-05
32.0049	0.000125112	32.0049	3.36805e-05	32.0049	0.000188875	32.0049	4.64511e-05	32.0049	8.89642e-05
32.005	9.32807e-05	32.005	6.17714e-05	32.005	0.000177807	32.005	8.91547e-05	32.005	1.06263e-05
32.005	0.000113157	32.005	8.34541e-05	32.005	5.30478e-05	32.005	7.46735e-05	32.005	3.55946e-05
32.005	0.000142061	32.005	0.000183686	32.005	0.000133012	32.005	3.1357e-05	32.005	0.000121591
32.005	4.02383e-05	32.005	8.52808e-05	32.005	0.000119881	32.005	0.000146869	32.005	0.000196192
32.005	0.000130406	32.005	7.92303e-05	32.005	2.96873e-05	32.005	9.98333e-05	32.005	3.89197e-05
32.005	0.000144692	32.005	7.84343e-05	32.005	0.000118501	32.005	6.7943e-05	32.005	0.000142873
32.005	3.35512e-05	32.005	1.85426e-05	32.005	0.000124259	32.005	0.000125929	32.005	0.000122941
32.005	7.14315e-05	32.005	0.000154016	32.005	0.00011073	32.005	0.000117931	32.005	5.2633e-05
32.005	0.00022158	32.005	3.84839e-05	32.005	6.35916e-05	32.005	0.000107241	32.005	0.000119447
32.005	0.000169878	32.005	4.00231e-05	32.005	0.000103944	32.005	7.51808e-05	32.005	0.000104656
32.005	0.000133792	32.005	0.000104029	32.005	6.97268e-05	32.005	5.0714e-05	32.005	0.000145874
32.005	0.00016861	32.005	3.92936e-05	32.005	9.79666e-05	32.005	9.57991e-05	32.005	5.73431e-05
32.005	0.000204222	32.005	6.16359e-05	32.005	0.00014595	32.005	4.90662e-05	32.005	0.000147578
32.005	0.000111135	32.005	6.78902e-05	32.005	6.47386e-05	32.005	2.23124e-05	32.005	7.25387e-05
32.005	0.000200539	32.005	6.63411e-05	32.005	0.000108689	32.005	0.000124375	32.005	0.000155678
32.005	0.000141739	32.005	6.69197e-05	32.005	0.000127015	32.005	5.66467e-05	32.005	0.000255983
32.005	0.00012723	32.005	2.03005e-05	32.005	0.000177993	32.005	3.47425e-05	32.005	0.000200913
32.005	6.2228e-05	32.005	0.00017295	32.005	8.37622e-05	32.005	0.000126729	32.005	3.48249e-05
32.005	8.67055e-05	32.005	0.000129407	32.005	6.81708e-05	32.005	9.58638e-05	32.005	5.16969e-05
32.005	9.29279e-05	32.005	9.31512e-05	32.005	5.12857e-05	32.005	6.68051e-05	32.005	7.1332e-05
32.005	5.23857e-05	32.005	4.64014e-05	32.005	7.04522e-05	32.005	1.34429e-05	32.005	4.10086e-05
32.005	0.0001557	32.005	4.11462e-05	32.005	0.000116258	32.005	2.04823e-05	32.005	8.71335e-05
32.0051	0.000135949	32.0051	9.40402e-05	32.0051	8.70155e-05	32.0051	5.94145e-05	32.0051	7.52207e-05
32.0051	0.00010187	32.0051	3.45318e-05	32.0051	8.66509e-05	32.0051	3.23044e-05	32.0051	0.000146001
32.0051	7.96679e-05	32.0051	4.12953e-05	32.0051	0.000181745	32.0051	7.41235e-05	32.0051	0.000116401
32.0051	5.2187e-05	32.0051	3.10125e-05	32.0051	0.000107702	32.0051	5.22511e-05	32.0051	0.000105834
32.0051	8.84559e-05	32.0051	6.21768e-05	32.0051	6.56583e-05	32.0051	6.09215e-05	32.0051	0.000108767
32.0051	7.81504e-05	32.0051	0.000134069	32.0051	5.4661e-05	32.0051	0.000164395	32.0051	0.000105594
32.0051	7.46269e-05	32.0051	9.24646e-05	32.0051	9.01946e-05	32.0051	6.62143e-05	32.0051	6.09422e-05
32.0051	2.97043e-05	32.0051	0.000122992	32.0051	7.61241e-05	32.0051	2.45073e-05	32.0051	6.92945e-05
32.0051	7.52919e-05	32.0051	5.78427e-05	32.0051	0.000101729	32.0051	0.000177327	32.0051	5.44865e-05
32.0051	0.000154007	32.0051	4.92629e-05	32.0051	0.000107075	32.0051	7.10399e-05	32.0051	9.72473e-05
32.0051	0.000140617	32.0051	0.00010406	32.0051	6.30627e-05	32.0051	6.42562e-05	32.0051	0.000151786
32.0051	5.74097e-05	32.0051	6.25502e-05	32.0051	3.98905e-06	32.0051	7.33079e-05	32.0051	4.14706e-05
32.0051	0.000120456	32.0051	3.27146e-05	32.0051	4.64079e-05	32.0051	8.39668e-05	32.0051	0.000125578
32.0051	0.000197869	32.0051	6.2748e-05	32.0051	1.705e-05	32.0051	0.000101471	32.0051	0.000127289
32.0051	0.000114314	32.0051	7.99271e-05	32.0051	6.97553e-05	32.0051	3.81433e-05	32.0051	8.23133e-05
32.0051	9.50522e-05	32.0051	0.000119679	32.0051	5.74252e-05	32.0051	4.45671e-05	32.0051	0.000161737
32.0051	0.000117924	32.0051	3.2432e-05	32.0051	0.000122363	32.0051	4.4435e-05	32.0051	5.12134e-05
32.0051	7.05465e-05	32.0051	9.07351e-05	32.0051	0.000155047	32.0051	0.000103993	32.0051	0.0001407
32.0052	2.84442e-05	32.0052	8.90633e-05	32.0052	3.69004e-05	32.0052	0.000100857	32.0052	2.64969e-05
32.0052	5.95758e-05	32.0052	3.46237e-05	32.0052	8.39558e-05	32.0052	9.5071e-05	32.0052	0.000198214
32.0052	4.54667e-05	32.0052	8.94488e-05	32.0052	0.000192821	32.0052	5.48466e-05	32.0052	8.4807e-05
32.0052	2.88512e-05	32.0052	6.18019e-05	32.0052	7.10013e-05	32.0052	0.000137513	32.0052	6.93841e-05
32.0052	6.00423e-05	32.0052	3.40327e-05	32.0052	0.000104388	32.0052	0.000128971	32.0052	0.000121561
32.0052	0.000160626	32.0052	0.000107584	32.0052	0.000155666	32.0052	0.000199286	32.0052	8.96633e-05
32.0052	7.46491e-06	32.0052	5.26744e-05	32.0052	6.91384e-05	32.0052	9.88055e-05	32.0052	0.000116177
32.0052	0.000102066	32.0052	8.51477e-05	32.0052	7.46023e-05	32.0052	5.59302e-05	32.0052	0.000210566
32.0052	0.000191724	32.0052	5.09085e-05	32.0052	6.18071e-05	32.0052	8.97531e-05	32.0052	3.19847e-05
32.0052	0.000102541	32.0052	6.64803e-05	32.0052	0.000104019	32.0052	0.000172814	32.0052	0.000201231
32.0052	0.000203631	32.0052	4.11547e-05	32.0052	0.000168037	32.0052	0.000114187	32.0052	4.95919e-05
32.0052	6.91656e-05	32.0052	0.000119853	32.0052	0.000132764	32.0052	5.78564e-05	32.0052	5.00699e-05
32.0052	7.04785e-05	32.0052	3.02084e-05	32.0052	0.000193711	32.0052	5.41117e-05	32.0052	6.64031e-05
32.0052	0.000149197	32.0052	8.21779e-05	32.0052	0.000172929	32.0052	5.72975e-05	32.0052	0.000150539
32.0052	0.000103796	32.0052	6.93705e-05	32.0052	8.35211e-05	32.0052	2.96294e-05	32.0052	5.72187e-05
32.0052	0.000143057	32.0052	5.91582e-05	32.0052	4.75391e-05	32.0052	0.000216537	32.0052	4.86651e-05
32.0052	0.00010629	32.0052	7.88002e-05	32.0052	2.41926e-05	32.0052	7.33632e-05	32.0052	7.2092e-05
32.0052	3.78066e-05	32.0052	2.7209e-05	32.0052	0.000226492	32.0052	0.000121166	32.0052	1.47123e-05
32.0052	0.000198085	32.0052	5.60896e-05	32.0052	7.66269e-05	32.0052	6.62153e-05	32.0052	0.000139401
32.0052	6.12374e-05	32.0052	4.96714e-05	32.0052	5.28475e-05	32.0052	5.20596e-05	32.0052	3.88717e-05
32.0052	0.00013703	32.0052	0.000107677	32.0052	5.6663e-05	32.0052	2.95511e-05	32.0052	1.46537e-05
32.0052	0.000135904	32.0052	5.65575e-05	32.0052	9.27854e-05	32.0052	7.50292e-05	32.0052	6.35441e-05
32.0053	0.0001136	32.0053	6.72649e-05	32.0053	0.000142367	32.0053	7.68855e-05	32.0053	0.000171052
32.0053	0.000160935	32.0053	9.74957e-05	32.0053	0.00012042	32.0053	7.72075e-05	32.0053	7.8573e-05
32.0053	8.11004e-05	32.0053	9.31663e-05	32.0053	0.000103017	32.0053	9.01539e-05	32.0053	5.95307e-05
32.0053	9.63979e-05	32.0053	6.56021e-05	32.0053	0.000102267	32.0053	7.02774e-05	32.0053	4.12401e-05
32.0053	6.76384e-05	32.0053	0.000102911	32.0053	4.10765e-05	32.0053	4.9006e-05	32.0053	0.000123562
32.0053	0.000163672	32.0053	0.000197468	32.0053	7.39568e-05	32.0053	7.25085e-05	32.0053	7.84358e-05
32.0053	0.000132729	32.0053	0.000115206	32.0053	9.54228e-05	32.0053	6.34798e-05	32.0053	9.28034e-05
32.0053	3.51743e-05	32.0053	0.000199208	32.0053	3.46368e-05	32.0053	8.10454e-05	32.0053	9.80961e-05
32.0053	2.7864e-05	32.0053	2.85076e-05	32.0053	0.000152037	32.0053	8.0665e-05	32.0053	0.00018992
32.0053	4.49815e-05	32.0053	6.1333e-05	32.0053	0.000169638	32.0053	9.40507e-05	32.0053	8.30273e-05
32.0053	0.000126993	32.0053	0.000128683	32.0053	0.00013128	32.0053	6.82491e-05	32.0053	3.49175e-05
32.0053	6.01649e-05	32.0053	3.96908e-05	32.0053	6.80545e-05	32.0053	4.76556e-05	32.0053	0.000188081
32.0053	4.49492e-05	32.0053	0.000145712	32.0053	0.000138523	32.0053	9.68699e-05	32.0053	4.48892e-05
32.0053	9.48066e-05	32.0053	7.1576e-05	32.0053	3.87912e-05	32.0053	5.57701e-05	32.0053	0.00012522
32.0053	8.68002e-05	32.0053	4.83549e-05	32.0053	0.000160786	32.0053	7.71682e-05	32.0053	0.000148315
32.0053	0.000161372	32.0053	8.78691e-05	32.0053	5.91163e-05	32.0053	0.000101055	32.0053	0.000123681
32.0053	3.00913e-05	32.0053	3.3546e-05	32.0053	0.000173331	32.0053	0.000187913	32.0053	0.000105666
32.0053	3.16529e-05	32.0053	5.765e-05	32.0053	0.000148935	32.0053	7.5862e-05	32.0053	9.26002e-05
32.0053	9.69385e-05	32.0053	8.42543e-05	32.0053	0.000104931	32.0053	9.21085e-05	32.0053	0.000140352
32.0054	8.35486e-05	32.0054	1.63799e-05	32.0054	7.25825e-05	32.0054	0.000113551	32.0054	9.22029e-05
32.0054	0.000120202	32.0054	8.31191e-05	32.0054	0.000146274	32.0054	0.000173848	32.0054	0.000121599
32.0054	4.69375e-05	32.0054	3.63528e-05	32.0054	0.000106815	32.0054	5.36931e-05	32.0054	2.5821e-05
32.0054	0.000191063	32.0054	7.66461e-05	32.0054	0.000147211	32.0054	3.36773e-05	32.0054	3.10912e-05
32.0054	0.000216272	32.0054	3.89684e-05	32.0054	4.50226e-05	32.0054	2.30055e-05	32.0054	2.41734e-05
32.0054	3.46675e-05	32.0054	8.64729e-05	32.0054	0.000155633	32.0054	6.68232e-05	32.0054	6.30954e-05
32.0054	6.84914e-05	32.0054	3.27104e-05	32.0054	4.62082e-05	32.0054	3.63489e-05	32.0054	7.90999e-05
32.0054	9.21427e-05	32.0054	3.33277e-05	32.0054	4.64194e-05	32.0054	5.27177e-05	32.0054	0.000126884
32.0054	9.15458e-05	32.0054	5.11914e-05	32.0054	4.47666e-05	32.0054	2.70794e-05	32.0054	0.000185344
32.0054	8.52316e-05	32.0054	0.000151881	32.0054	0.000227687	32.0054	0.000128717	32.0054	9.91696e-05
32.0054	5.8009e-05	32.0054	3.79325e-05	32.0054	6.8363e-05	32.0054	0.000125198	32.0054	0.000235346
32.0054	0.000121978	32.0054	3.51605e-05	32.0054	7.24441e-05	32.0054	3.78514e-05	32.0054	8.93444e-05
32.0054	0.000100544	32.0054	4.78842e-05	32.0054	4.29843e-05	32.0054	0.000137617	32.0054	0.000182321
32.0054	0.000112805	32.0054	0.000108174	32.0054	0.000160456	32.0054	1.63235e-05	32.0054	0.000124271
32.0054	7.20183e-05	32.0054	4.77368e-05	32.0054	6.98663e-05	32.0054	2.80268e-05	32.0054	3.39776e-05
32.0054	3.40692e-05	32.0054	3.94794e-05	32.0054	9.06656e-06	32.0054	0.000103508	32.0054	0.000168737
32.0054	0.000177515	32.0054	0.000167838	32.0054	0.000212682	32.0054	4.93273e-05	32.0054	3.32998e-05
32.0054	0.000195267	32.0054	4.48118e-05	32.0054	0.000102782	32.0054	0.000156501	32.0054	5.4543e-05
32.0055	0.000101038	32.0055	4.71647e-05	32.0055	4.10672e-05	32.0055	0.000121604	32.0055	5.35432e-05
32.0055	8.55326e-05	32.0055	3.62453e-05	32.0055	7.62567e-05	32.0055	5.07709e-05	32.0055	0.00012377
32.0055	7.33371e-05	32.0055	6.09659e-05	32.0055	9.05848e-05	32.0055	3.21848e-05	32.0055	5.15766e-05
32.0055	0.000100348	32.0055	0.000123129	32.0055	0.000158358	32.0055	7.68909e-05	32.0055	0.000108269
32.0055	8.5579e-05	32.0055	9.04832e-05	32.0055	3.07213e-05	32.0055	2.24549e-05	32.0055	0.000127228
32.0055	0.000160518	32.0055	1.09307e-05	32.0055	9.84469e-05	32.0055	4.98956e-05	32.0055	3.09873e-05
32.0055	0.000136331	32.0055	7.45143e-05	32.0055	4.04894e-05	32.0055	0.000116366	32.0055	0.000103312
32.0055	4.56196e-05	32.0055	9.48118e-05	32.0055	0.000120613	32.0055	8.50329e-05	32.0055	0.000121533
32.0055	4.76566e-05	32.0055	0.000115648	32.0055	3.54584e-05	32.0055	6.09565e-05	32.0055	2.86704e-05
32.0055	5.11452e-05	32.0055	8.00699e-05	32.0055	0.000143253	32.0055	9.87754e-05	32.0055	3.46717e-05
32.0055	0.000149683	32.0055	5.05261e-05	32.0055	3.36474e-05	32.0055	9.05059e-05	32.0055	5.09769e-05
32.0055	0.000285556	32.0055	0.000107276	32.0055	5.69352e-05	32.0055	2.42422e-05	32.0055	4.81013e-05
32.0055	8.40847e-05	32.0055	3.78741e-05	32.0055	5.91558e-05	32.0055	4.55096e-05	32.0055	0.000121722
32.0055	0.000105908	32.0055	4.18183e-05	32.0055	3.58924e-05	32.0055	3.34142e-05	32.0055	9.68882e-05
32.0055	5.27706e-05	32.0055	6.84294e-05	32.0055	5.23057e-05	32.0055	7.81872e-05	32.0055	0.000137
32.0055	7.34913e-05	32.0055	7.16683e-05	32.0055	3.25134e-05	32.0055	0.000138177	32.0055	7.34699e-05
32.0055	2.77354e-05	32.0055	2.81591e-05	32.0055	7.6999e-05	32.0055	2.2776e-05	32.0055	0.000116454
32.0055	5.685e-05	32.0055	0.000131148	32.0055	9.41675e-05	32.0055	0.000102342	32.0055	0.000105298
32.0055	9.40366e-05	32.0055	6.1062e-05	32.0055	3.26255e-05	32.0055	0.000115908	32.0055	5.63537e-05
32.0055	5.71708e-05	32.0055	0.000113779	32.0055	4.16252e-05	32.0055	0.000105757	32.0055	0.000130973
32.0055	8.82692e-05	32.0055	6.17686e-05	32.0055	0.000149782	32.0055	6.55206e-05	32.0055	7.76851e-05
32.0055	2.19041e-05	32.0055	0.000120021	32.0055	1.28274e-05	32.0055	8.52716e-05	32.0055	0.000140079
32.0056	2.53756e-05	32.0056	7.1332e-05	32.0056	5.01068e-05	32.0056	0.000137746	32.0056	9.27055e-05
32.0056	9.60154e-05	32.0056	1.96986e-05	32.0056	9.9104e-05	32.0056	4.77584e-05	32.0056	7.70151e-05
32.0056	0.00017001	32.0056	6.1467e-05	32.0056	0.000162451	32.0056	9.22214e-05	32.0056	0.000196317
32.0056	0.000104365	32.0056	0.000113112	32.0056	4.40931e-05	32.0056	0.000119147	32.0056	6.02952e-05
32.0056	0.00023537	32.0056	6.55346e-05	32.0056	0.000137548	32.0056	8.28246e-05	32.0056	0.000116243
32.0056	8.10099e-05	32.0056	0.000123169	32.0056	8.37105e-05	32.0056	6.12343e-05	32.0056	5.48043e-05
32.0056	5.41901e-05	32.0056	0.000105326	32.0056	0.000128353	32.0056	2.84601e-05	32.0056	0.000183395
32.0056	7.30836e-05	32.0056	6.88226e-05	32.0056	5.5164e-05	32.0056	0.000113798	32.0056	9.00035e-05
32.0056	6.19908e-05	32.0056	2.98179e-05	32.0056	0.000127859	32.0056	4.92994e-05	32.0056	8.40987e-05
32.0056	0.000159572	32.0056	9.2619e-05	32.0056	0.000185134	32.0056	8.07393e-05	32.0056	5.14012e-05
32.0056	7.12463e-05	32.0056	7.16637e-05	32.0056	6.45596e-05	32.0056	7.02252e-05	32.0056	8.4186e-05
32.0056	9.91189e-05	32.0056	0.000108753	32.0056	6.63004e-05	32.0056	9.46151e-05	32.0056	1.24853e-05
32.0056	0.000224981	32.0056	9.73691e-05	32.0056	0.000111136	32.0056	2.13269e-05	32.0056	7.19793e-05
32.0056	0.000167269	32.0056	6.24032e-05	32.0056	7.99016e-05	32.0056	6.20488e-05	32.0056	0.000166807
32.0056	0.000129331	32.0056	0.00011181	32.0056	0.000114198	32.0056	8.53051e-06	32.0056	9.18416e-05
32.0056	7.58528e-05	32.0056	8.29283e-05	32.0056	9.60619e-05	32.0056	7.11912e-05	32.0056	9.12264e-05
32.0056	0.000148849	32.0056	7.41718e-05	32.0056	7.97666e-05	32.0056	6.87872e-05	32.0056	0.000172241
32.0056	5.09237e-05	32.0056	7.91548e-05	32.0056	2.70685e-05	32.0056	9.05842e-05	32.0056	2.83452e-05
32.0057	1.28722e-05	32.0057	6.19133e-05	32.0057	6.65665e-05	32.0057	3.67129e-05	32.0057	0.0001176
32.0057	8.48234e-05	32.0057	6.28368e-05	32.0057	4.3808e-05	32.0057	2.48881e-05	32.0057	8.35164e-05
32.0057	6.8939e-05	32.0057	3.95539e-05	32.0057	4.96188e-05	32.0057	5.05788e-05	32.0057	7.82511e-05
32.0057	0.000167464	32.0057	0.000116373	32.0057	0.00011836	32.0057	5.60675e-05	32.0057	3.72116e-05
32.0057	1.06123e-05	32.0057	8.65185e-05	32.0057	8.27576e-05	32.0057	6.01226e-05	32.0057	1.45917e-05
32.0057	9.70992e-05	32.0057	1.23049e-05	32.0057	5.41642e-05	32.0057	2.2101e-05	32.0057	0.000114345
32.0057	1.12189e-05	32.0057	0.000188565	32.0057	0.000140432	32.0057	0.000230132	32.0057	3.77004e-05
32.0057	7.19844e-06	32.0057	0.000113877	32.0057	8.85087e-05	32.0057	7.8647e-05	32.0057	6.33238e-05
32.0057	0.000180276	32.0057	9.28644e-05	32.0057	3.4816e-05	32.0057	0.000139983	32.0057	0.000150785
32.0057	0.000289781	32.0057	5.04724e-05	32.0057	9.39672e-05	32.0057	4.07507e-05	32.0057	1.44631e-05
32.0057	7.70937e-05	32.0057	0.000144637	32.0057	2.45251e-05	32.0057	0.000158931	32.0057	0.000117135
32.0057	0.000130703	32.0057	2.82426e-05	32.0057	9.68691e-05	32.0057	0.000164228	32.0057	2.1966e-05
32.0057	0.000106653	32.0057	2.99485e-05	32.0057	9.08895e-05	32.0057	2.51675e-05	32.0057	0.000120372
32.0057	0.000202397	32.0057	0.000109971	32.0057	2.42293e-05	32.0057	0.00016421	32.0057	0.000119791
32.0057	9.85442e-05	32.0057	8.75708e-05	32.0057	0.000135445	32.0057	7.83987e-05	32.0057	0.000104667
32.0057	7.26636e-05	32.0057	0.000155238	32.0057	0.000112498	32.0057	5.58514e-05	32.0057	7.92295e-05
32.0057	0.000105679	32.0057	7.40139e-05	32.0057	3.90029e-05	32.0057	0.000109866	32.0057	9.29866e-05
32.0057	8.23952e-05	32.0057	3.87808e-05	32.0057	3.36133e-05	32.0057	0.000100734	32.0057	0.000127707
32.0057	0.000120812	32.0057	0.000146316	32.0057	0.000131003	32.0057	6.02638e-05	32.0057	4.05419e-05
32.0057	5.68815e-05	32.0057	7.42186e-05	32.0057	0.000152477	32.0057	0.000136717	32.0057	0.000103837
32.0057	0.000103765	32.0057	0.000103179	32.0057	8.39688e-05	32.0057	6.64279e-05	32.0057	1.11332e-05
32.0057	8.75551e-05	32.0057	0.000133794	32.0057	6.73218e-05	32.0057	6.101e-05	32.0057	6.8441e-05
32.0058	8.46999e-05	32.0058	6.64306e-05	32.0058	5.06654e-05	32.0058	0.000100857	32.0058	0.000227403
32.0058	0.000151152	32.0058	3.64604e-05	32.0058	4.1208e-05	32.0058	4.24241e-05	32.0058	8.08852e-05
32.0058	9.26223e-05	32.0058	7.48829e-05	32.0058	0.000111033	32.0058	4.50478e-05	32.0058	8.99976e-05
32.0058	0.000148868	32.0058	9.62096e-05	32.0058	5.92211e-05	32.0058	0.00011411	32.0058	0.000205411
32.0058	1.24419e-05	32.0058	0.00011945	32.0058	6.82336e-05	32.0058	0.000103877	32.0058	9.98932e-05
32.0058	5.41122e-05	32.0058	5.20231e-05	32.0058	0.000111586	32.0058	8.47464e-05	32.0058	6.50673e-05
32.0058	1.72218e-05	32.0058	6.50043e-05	32.0058	0.000127207	32.0058	0.000147507	32.0058	5.04471e-05
32.0058	6.61964e-05	32.0058	3.50552e-05	32.0058	4.90698e-05	32.0058	3.45471e-05	32.0058	0.00010675
32.0058	0.000224547	32.0058	7.30102e-05	32.0058	1.51287e-05	32.0058	4.54689e-05	32.0058	2.79901e-05
32.0058	9.12437e-05	32.0058	0.000125317	32.0058	4.13994e-05	32.0058	9.40802e-05	32.0058	8.78016e-05
32.0058	8.84553e-05	32.0058	4.91797e-06	32.0058	6.66997e-05	32.0058	3.85077e-05	32.0058	0.000140905
32.0058	0.000227945	32.0058	5.71042e-05	32.0058	0.000124419	32.0058	9.7967e-05	32.0058	0.000101617
32.0058	1.77321e-05	32.0058	0.000112922	32.0058	0.000112615	32.0058	3.13273e-05	32.0058	3.40768e-05
32.0058	0.000181365	32.0058	6.21624e-05	32.0058	0.000137566	32.0058	0.000137717	32.0058	0.000134034
32.0058	4.04159e-05	32.0058	0.000135138	32.0058	0.000129264	32.0058	3.0386e-05	32.0058	6.31792e-05
32.0058	7.6736e-05	32.0058	3.39433e-05	32.0058	6.78529e-06	32.0058	9.54942e-05	32.0058	0.000143329
32.0058	7.29439e-05	32.0058	0.000162276	32.0058	6.1702e-05	32.0058	1.5228e-05	32.0058	5.11599e-05
32.0058	0.000143138	32.0058	8.47898e-05	32.0058	0.000149919	32.0058	7.4622e-05	32.0058	8.41652e-05
32.0059	0.000158735	32.0059	0.000128712	32.0059	4.83864e-05	32.0059	0.000143605	32.0059	0.000138089
32.0059	0.000163006	32.0059	5.54977e-05	32.0059	1.55255e-05	32.0059	3.83162e-05	32.0059	0.000108255
32.0059	8.35222e-05	32.0059	6.61082e-05	32.0059	0.000118271	32.0059	0.000113429	32.0059	0.000171087
32.0059	0.000138793	32.0059	0.000123662	32.0059	4.08261e-05	32.0059	0.000123295	32.0059	0.000127696
32.0059	8.28842e-05	32.0059	9.20985e-05	32.0059	7.90306e-05	32.0059	5.24585e-05	32.0059	5.93543e-05
32.0059	2.45943e-05	32.0059	0.000110706	32.0059	7.51547e-05	32.0059	0.000122426	32.0059	4.99557e-05
32.0059	1.2295e-05	32.0059	6.2118e-05	32.0059	3.12659e-05	32.0059	0.00012768	32.0059	0.000113108
32.0059	0.000145679	32.0059	4.97533e-05	32.0059	1.81713e-05	32.0059	0.000146478	32.0059	0.000119771
32.0059	6.16826e-05	32.0059	5.16614e-05	32.0059	3.62264e-05	32.0059	3.26312e-05	32.0059	0.000156156
32.0059	1.69534e-05	32.0059	4.12831e-05	32.0059	7.35258e-05	32.0059	9.62603e-05	32.0059	5.34536e-05
32.0059	5.54163e-05	32.0059	0.000106124	32.0059	0.000116106	32.0059	4.55321e-05	32.0059	0.000201217
32.0059	9.97793e-05	32.0059	8.4851e-05	32.0059	6.58711e-05	32.0059	8.65723e-05	32.0059	0.000138717
32.0059	0.000106667	32.0059	9.24533e-05	32.0059	7.72773e-05	32.0059	1.52971e-05	32.0059	4.60103e-05
32.0059	0.000104282	32.0059	6.64634e-05	32.0059	9.51708e-05	32.0059	0.000147309	32.0059	0.000116996
32.0059	0.00014805	32.0059	0.000158539	32.0059	7.2721e-05	32.0059	0.000126923	32.0059	8.3513e-05
32.0059	0.000127164	32.0059	3.35001e-05	32.0059	0.000122364	32.0059	6.07993e-05	32.0059	8.72324e-05
32.0059	0.000162804	32.0059	9.22059e-05	32.0059	5.77721e-05	32.0059	0.000113072	32.0059	0.00012017
32.0059	8.2758e-05	32.0059	0.000130256	32.0059	5.03289e-05	32.0059	6.56028e-06	32.0059	0.000118048
32.0059	5.10856e-05	32.0059	6.56461e-05	32.0059	6.17717e-05	32.0059	5.03822e-05	32.0059	4.37411e-05
32.0059	0.000113879	32.0059	8.53239e-05	32.0059	0.000120649	32.0059	8.73552e-05	32.0059	7.40648e-05
32.0059	0.000177078	32.0059	7.59009e-05	32.0059	3.37734e-05	32.0059	0.00011905	32.0059	6.49568e-05
32.0059	0.000283891	32.0059	7.36822e-05	32.0059	0.000115445	32.0059	0.00010441	32.0059	5.12781e-05
32.006	0.000161095	32.006	5.05006e-05	32.006	0.000165055	32.006	4.11768e-05	32.006	2.37708e-05
32.006	0.000111412	32.006	9.55534e-05	32.006	4.18288e-05	32.006	8.27819e-05	32.006	0.000104128
32.006	8.95537e-05	32.006	0.000113259	32.006	0.000263169	32.006	0.000100797	32.006	6.56711e-05
32.006	0.000126526	32.006	5.60625e-05	32.006	0.000108868	32.006	2.03968e-05	32.006	9.57064e-05
32.006	0.00019527	32.006	4.62806e-05	32.006	2.5427e-05	32.006	2.78486e-05	32.006	6.58071e-05
32.006	5.82562e-05	32.006	9.02209e-05	32.006	5.33935e-05	32.006	9.75305e-05	32.006	0.000121343
32.006	0.00015704	32.006	0.0001189	32.006	9.16144e-05	32.006	9.27302e-05	32.006	0.00010115
32.006	4.2261e-05	32.006	9.40666e-05	32.006	3.49514e-05	32.006	0.000136698	32.006	0.00010728
32.006	0.000126675	32.006	7.69857e-05	32.006	0.00011461	32.006	0.000100626	32.006	9.14958e-05
32.006	0.000111404	32.006	8.40721e-05	32.006	7.69878e-05	32.006	6.1101e-05	32.006	0.00011551
32.006	9.76034e-05	32.006	3.02553e-05	32.006	0.000128946	32.006	0.000121966	32.006	3.81599e-05
32.006	3.1498e-05	32.006	0.000139915	32.006	0.000134192	32.006	8.84982e-06	32.006	4.89485e-05
32.006	6.87845e-05	32.006	1.31334e-05	32.006	0.000153069	32.006	0.000142512	32.006	8.39615e-05
32.006	7.01077e-05	32.006	0.000102189	32.006	1.46982e-05	32.006	0.000125092	32.006	0.000143185
32.006	9.85365e-05	32.006	1.0451e-05	32.006	6.32306e-06	32.006	9.15723e-05	32.006	7.78259e-05
32.006	5.76696e-05	32.006	9.28403e-05	32.006	9.38644e-05	32.006	0.000102128	32.006	6.21909e-05
32.006	5.4177e-05	32.006	0.000130139	32.006	0.000103697	32.006	3.71264e-05	32.006	3.73763e-05
32.006	0.000153799	32.006	6.23216e-05	32.006	7.4247e-05	32.006	4.39241e-05	32.006	0.000172396
32.0061	8.75963e-05	32.0061	0.000106063	32.0061	5.74324e-05	32.0061	4.24556e-05	32.0061	0.000104494
32.0061	8.2154e-05	32.0061	0.000103345	32.0061	5.50181e-05	32.0061	0.000109368	32.0061	0.000108726
32.0061	2.76481e-05	32.0061	5.61136e-05	32.0061	8.62873e-05	32.0061	0.000117442	32.0061	9.14641e-05
32.0061	0.000113613	32.0061	7.85817e-05	32.0061	0.000202892	32.0061	6.43956e-05	32.0061	0.000120532
32.0061	6.07764e-05	32.0061	6.06487e-05	32.0061	6.66405e-05	32.0061	1.2089e-05	32.0061	4.27924e-05
32.0061	5.75719e-05	32.0061	1.96321e-05	32.0061	7.65397e-05	32.0061	6.54701e-05	32.0061	8.85852e-05
32.0061	7.1107e-05	32.0061	6.50195e-05	32.0061	4.72157e-05	32.0061	7.14343e-05	32.0061	6.22446e-05
32.0061	0.000105229	32.0061	0.00014795	32.0061	4.35257e-06	32.0061	5.0612e-05	32.0061	7.92341e-05
32.0061	0.000165865	32.0061	6.19784e-05	32.0061	6.1777e-06	32.0061	8.99847e-05	32.0061	0.000112304
32.0061	6.70193e-05	32.0061	9.79717e-05	32.0061	0.000129185	32.0061	2.39998e-05	32.0061	0.000111216
32.0061	0.000250014	32.0061	7.66877e-05	32.0061	0.000110715	32.0061	5.20342e-05	32.0061	7.15195e-05
32.0061	0.000107686	32.0061	0.000137064	32.0061	0.000137886	32.0061	8.4162e-05	32.0061	0.000141141
32.0061	8.40893e-05	32.0061	7.98485e-05	32.0061	9.61381e-05	32.0061	0.000138802	32.0061	0.000126176
32.0061	8.60264e-05	32.0061	9.87521e-05	32.0061	0.000103353	32.0061	0.000152499	32.0061	5.8484e-05
32.0061	0.000102464	32.0061	3.83029e-05	32.0061	0.000102902	32.0061	5.46665e-05	32.0061	0.000126416
32.0061	9.86816e-05	32.0061	2.88849e-05	32.0061	2.15206e-05	32.0061	0.000114808	32.0061	0.000114937
32.0061	5.71442e-05	32.0061	6.74852e-05	32.0061	1.92825e-05	32.0061	9.37216e-05	32.0061	0.000100283
32.0061	9.33074e-05	32.0061	0.000149839	32.0061	5.30697e-05	32.0061	7.88773e-05	32.0061	1.40998e-05
32.0061	0.000167972	32.0061	9.05931e-05	32.0061	6.5287e-05	32.0061	0.00011318	32.0061	4.15124e-05
32.0061	3.19559e-05	32.0061	3.35107e-05	32.0061	6.7997e-05	32.0061	7.73764e-05	32.0061	7.24381e-05
32.0061	0.000174062	32.0061	7.10281e-05	32.0061	4.05309e-05	32.0061	6.93399e-05	32.0061	0.000135929
32.0061	4.817e-05	32.0061	0.000120489	32.0061	3.70143e-06	32.0061	5.14071e-05	32.0061	0.000242745
32.0062	0.000143304	32.0062	1.63903e-05	32.0062	7.14268e-05	32.0062	2.83026e-05	32.0062	8.43037e-05
32.0062	2.50579e-05	32.0062	5.60438e-05	32.0062	4.97312e-05	32.0062	5.35423e-05	32.0062	0.000130165
32.0062	7.76205e-05	32.0062	6.30436e-05	32.0062	0.000111319	32.0062	8.84865e-05	32.0062	0.000149529
32.0062	0.000192001	32.0062	7.73965e-05	32.0062	8.58122e-05	32.0062	0.000126814	32.0062	0.000176562
32.0062	4.10017e-05	32.0062	0.000125427	32.0062	6.34712e-05	32.0062	2.15887e-05	32.0062	5.72474e-05
32.0062	8.22075e-05	32.0062	2.75642e-05	32.0062	0.000141003	32.0062	6.80361e-05	32.0062	0.000102879
32.0062	6.8872e-05	32.0062	6.82018e-05	32.0062	4.59388e-05	32.0062	4.0519e-05	32.0062	7.44215e-05
32.0062	4.47323e-05	32.0062	9.0122e-05	32.0062	7.85453e-05	32.0062	3.00164e-05	32.0062	3.11977e-05
32.0062	3.35428e-05	32.0062	0.00015105	32.0062	4.29005e-05	32.0062	4.03182e-05	32.0062	7.15954e-05
32.0062	8.10413e-05	32.0062	7.44141e-05	32.0062	0.000123334	32.0062	0.000136546	32.0062	7.12675e-06
32.0062	2.06232e-05	32.0062	7.62983e-06	32.0062	2.3048e-05	32.0062	1.38604e-05	32.0062	0.000121884
32.0062	5.42793e-05	32.0062	6.70487e-05	32.0062	9.54012e-05	32.0062	9.45505e-05	32.0062	0.000138942
32.0062	2.66757e-05	32.0062	8.07094e-05	32.0062	7.99599e-05	32.0062	9.01022e-05	32.0062	2.69173e-05
32.0062	6.6467e-05	32.0062	6.27439e-05	32.0062	4.64143e-05	32.0062	3.44688e-05	32.0062	3.13532e-05
32.0062	9.32708e-05	32.0062	0.000132796	32.0062	5.37977e-05	32.0062	5.07798e-05	32.0062	0.000114566
32.0062	0.000139371	32.0062	3.24502e-05	32.0062	9.98688e-05	32.0062	6.07848e-05	32.0062	8.17985e-05
32.0062	6.45265e-05	32.0062	4.10734e-05	32.0062	8.04163e-05	32.0062	3.93588e-05	32.0062	8.95304e-05
32.0062	8.55177e-05	32.0062	5.02605e-05	32.0062	5.82332e-05	32.0062	0.000137124	32.0062	8.84916e-05
32.0063	0.000109288	32.0063	7.88879e-05	32.0063	0.000134012	32.0063	0.000122779	32.0063	0.000208619
32.0063	0.000221706	32.0063	4.77039e-05	32.0063	0.000174957	32.0063	8.69286e-05	32.0063	5.0888e-05
32.0063	0.000124904	32.0063	8.26617e-05	32.0063	8.36505e-05	32.0063	6.25661e-05	32.0063	0.000137615
32.0063	4.06104e-05	32.0063	0.000101755	32.0063	4.0674e-05	32.0063	8.86933e-05	32.0063	0.000107502
32.0063	5.99349e-05	32.0063	6.71731e-05	32.0063	0.000176788	32.0063	4.40446e-05	32.0063	7.89315e-05
32.0063	0.000128393	32.0063	5.70731e-05	32.0063	0.000167052	32.0063	3.9231e-05	32.0063	0.000121492
32.0063	5.30431e-05	32.0063	3.80967e-05	32.0063	9.55266e-05	32.0063	0.000119908	32.0063	0.000111926
32.0063	8.04665e-05	32.0063	4.23504e-05	32.0063	2.1884e-05	32.0063	0.000101419	32.0063	2.33238e-05
32.0063	6.16349e-05	32.0063	0.000198686	32.0063	0.000169002	32.0063	0.000173268	32.0063	8.78573e-05
32.0063	3.04462e-05	32.0063	0.000126173	32.0063	0.000111461	32.0063	0.000116755	32.0063	5.86864e-05
32.0063	0.000137185	32.0063	0.000108718	32.0063	0.000168227	32.0063	4.2315e-05	32.0063	6.17689e-05
32.0063	2.91757e-05	32.0063	7.65261e-05	32.0063	7.63861e-05	32.0063	6.55222e-05	32.0063	2.86412e-05
32.0063	0.000234603	32.0063	0.00014532	32.0063	0.000111676	32.0063	1.92008e-05	32.0063	0.000103337
32.0063	3.87297e-05	32.0063	6.2703e-05	32.0063	3.27098e-05	32.0063	6.59909e-05	32.0063	5.68591e-05
32.0063	0.000185357	32.0063	0.000130092	32.0063	0.00010868	32.0063	6.21494e-05	32.0063	6.15534e-05
32.0063	5.78118e-05	32.0063	8.55939e-05	32.0063	0.000145542	32.0063	0.000106952	32.0063	3.9994e-05
32.0063	0.000133336	32.0063	2.39522e-05	32.0063	3.70516e-05	32.0063	7.1657e-05	32.0063	0.000141028
32.0063	0.000138495	32.0063	0.000107869	32.0063	0.000141619	32.0063	0.000121292	32.0063	0.000126995
32.0063	0.000177094	32.0063	6.32202e-05	32.0063	0.00022124	32.0063	8.59977e-05	32.0063	4.60442e-05
32.0063	9.02046e-05	32.0063	0.000101431	32.0063	2.94838e-05	32.0063	5.46098e-05	32.0063	8.92095e-05
32.0063	5.24733e-05	32.0063	6.38537e-05	32.0063	6.78821e-05	32.0063	0.000202094	32.0063	9.41136e-05
32.0063	8.54589e-05	32.0063	9.91676e-05	32.0063	7.15968e-05	32.0063	9.8704e-05	32.0063	5.32894e-05
32.0063	0.000167537	32.0063	0.000142874	32.0063	4.96031e-05	32.0063	7.00673e-05	32.0063	4.77142e-05
32.0064	5.74549e-05	32.0064	7.91392e-05	32.0064	0.000105329	32.0064	0.000105019	32.0064	4.80767e-05
32.0064	0.000173218	32.0064	0.000150206	32.0064	0.000115289	32.0064	9.24141e-05	32.0064	5.32938e-05
32.0064	0.000145946	32.0064	6.24246e-05	32.0064	7.00196e-05	32.0064	0.00011396	32.0064	6.14541e-05
32.0064	8.90512e-05	32.0064	0.000111146	32.0064	9.03189e-05	32.0064	2.34014e-05	32.0064	0.000102666
32.0064	0.000142859	32.0064	2.6335e-05	32.0064	0.000166645	32.0064	2.75569e-05	32.0064	0.000106351
32.0064	0.000112284	32.0064	6.94304e-05	32.0064	0.000149705	32.0064	0.000115923	32.0064	4.00867e-05
32.0064	0.000164959	32.0064	5.37677e-05	32.0064	8.61369e-05	32.0064	6.10813e-05	32.0064	0.000223939
32.0064	5.91661e-05	32.0064	5.05633e-05	32.0064	9.46436e-05	32.0064	0.000156817	32.0064	2.45327e-05
32.0064	9.27021e-05	32.0064	3.25924e-05	32.0064	9.04792e-05	32.0064	0.000111392	32.0064	9.55624e-05
32.0064	0.000113064	32.0064	6.31096e-05	32.0064	9.12982e-05	32.0064	0.000110904	32.0064	0.000124241
32.0064	4.04708e-05	32.0064	4.86236e-05	32.0064	7.03525e-05	32.0064	7.79074e-05	32.0064	0.000114342
32.0064	9.20474e-05	32.0064	5.28773e-05	32.0064	0.000147791	32.0064	8.9597e-05	32.0064	9.76557e-05
32.0064	4.20105e-05	32.0064	5.55681e-05	32.0064	5.24292e-05	32.0064	9.63182e-05	32.0064	0.000178587
32.0064	0.000136974	32.0064	6.92264e-05	32.0064	3.45688e-05	32.0064	0.00012639	32.0064	6.49001e-05
32.0064	4.70798e-05	32.0064	8.32092e-05	32.0064	0.000104526	32.0064	0.000124292	32.0064	0.000165928
32.0064	9.97218e-05	32.0064	4.36238e-05	32.0064	6.27955e-05	32.0064	6.03415e-05	32.0064	0.000115227
32.0064	9.89037e-05	32.0064	1.87501e-05	32.0064	9.4368e-05	32.0064	2.7546e-05	32.0064	5.53506e-05
32.0064	6.80901e-06	32.0064	8.23486e-05	32.0064	6.13933e-05	32.0064	7.09227e-05	32.0064	0.000110454
32.0065	0.000187972	32.0065	5.65192e-05	32.0065	0.000167354	32.0065	0.000102445	32.0065	0.00016516
32.0065	0.000151473	32.0065	0.000106096	32.0065	0.00010261	32.0065	0.000153016	32.0065	0.000124185
32.0065	0.000179837	32.0065	6.7447e-05	32.0065	0.000190851	32.0065	7.43089e-05	32.0065	0.000116531
32.0065	3.6128e-05	32.0065	4.36546e-05	32.0065	0.000107933	32.0065	0.00012897	32.0065	0.000141798
32.0065	0.000157175	32.0065	3.27416e-05	32.0065	9.42334e-05	32.0065	0.00013987	32.0065	8.32473e-05
32.0065	3.43188e-05	32.0065	7.33413e-05	32.0065	6.76739e-05	32.0065	4.558e-05	32.0065	4.54647e-05
32.0065	0.000128661	32.0065	9.45091e-05	32.0065	9.80102e-05	32.0065	5.77449e-05	32.0065	8.36679e-05
32.0065	0.000115795	32.0065	0.000131406	32.0065	6.98729e-05	32.0065	0.000136575	32.0065	9.57018e-05
32.0065	0.000177273	32.0065	0.000108267	32.0065	0.000123869	32.0065	0.000106371	32.0065	0.000184817
32.0065	0.000161148	32.0065	1.87938e-05	32.0065	6.40402e-05	32.0065	5.41705e-05	32.0065	0.00013738
32.0065	4.74036e-05	32.0065	7.61721e-05	32.0065	7.96479e-05	32.0065	1.04016e-05	32.0065	4.73366e-05
32.0065	0.000179684	32.0065	6.67225e-05	32.0065	5.8044e-05	32.0065	8.49553e-05	32.0065	0.000152592
32.0065	6.60034e-05	32.0065	6.34061e-05	32.0065	8.87562e-05	32.0065	9.43281e-05	32.0065	0.00017704
32.0065	0.000139791	32.0065	5.1882e-05	32.0065	3.62752e-05	32.0065	0.000117129	32.0065	5.80691e-05
32.0065	2.45801e-05	32.0065	5.9897e-05	32.0065	3.67788e-05	32.0065	3.94182e-05	32.0065	9.41375e-05
32.0065	0.00013564	32.0065	2.89271e-05	32.0065	0.000106481	32.0065	1.47534e-05	32.0065	2.74164e-05
32.0065	0.000129117	32.0065	9.76897e-05	32.0065	5.61888e-05	32.0065	3.10343e-05	32.0065	0.000111032
32.0065	3.4848e-05	32.0065	0.000132883	32.0065	3.81384e-05	32.0065	6.3125e-05	32.0065	0.000189836
32.0065	3.8628e-05	32.0065	2.61205e-05	32.0065	9.33791e-05	32.0065	5.78698e-05	32.0065	7.6137e-05
32.0065	0.000112884	32.0065	6.18966e-05	32.0065	5.75365e-05	32.0065	6.19393e-05	32.0065	2.91956e-05
32.0065	0.000104358	32.0065	3.45265e-05	32.0065	0.000125598	32.0065	5.80481e-05	32.0065	3.70719e-05
32.0065	0.000124306	32.0065	9.19125e-05	32.0065	3.98465e-05	32.0065	9.59832e-05	32.0065	6.0954e-05
32.0066	0.00011221	32.0066	4.32911e-05	32.0066	7.03929e-05	32.0066	0.000106829	32.0066	0.000120397
32.0066	0.000181547	32.0066	5.00693e-05	32.0066	0.000130201	32.0066	6.04323e-05	32.0066	0.000135602
32.0066	8.99154e-05	32.0066	0.000171567	32.0066	8.96681e-05	32.0066	8.05706e-05	32.0066	0.000107357
32.0066	9.38767e-05	32.0066	9.35784e-05	32.0066	0.00011216	32.0066	0.000116299	32.0066	0.000123247
32.0066	0.000186727	32.0066	7.15449e-05	32.0066	0.000101849	32.0066	7.65607e-05	32.0066	7.32182e-05
32.0066	5.76511e-05	32.0066	6.34102e-05	32.0066	0.000150991	32.0066	0.000126136	32.0066	0.000149954
32.0066	2.46256e-05	32.0066	7.44677e-05	32.0066	9.78124e-05	32.0066	8.09033e-05	32.0066	0.000101944
32.0066	0.000125198	32.0066	5.43108e-05	32.0066	0.000155881	32.0066	5.82107e-05	32.0066	0.00012111
32.0066	0.000123676	32.0066	4.55536e-05	32.0066	3.51356e-05	32.0066	0.000102377	32.0066	0.000197844
32.0066	0.000162069	32.0066	0.000118482	32.0066	0.000115023	32.0066	0.000104664	32.0066	0.000102958
32.0066	0.000245653	32.0066	1.44066e-05	32.0066	4.24534e-05	32.0066	7.01179e-05	32.0066	0.000137703
32.0066	0.000261069	32.0066	0.000101798	32.0066	0.000163212	32.0066	5.39753e-05	32.0066	0.000131686
32.0066	4.11829e-05	32.0066	9.09988e-05	32.0066	9.38669e-05	32.0066	0.000176104	32.0066	5.34117e-05
32.0066	0.000173986	32.0066	6.87099e-05	32.0066	0.000111867	32.0066	0.000103557	32.0066	4.50159e-05
32.0066	0.000138655	32.0066	8.39242e-05	32.0066	3.39601e-05	32.0066	0.000101373	32.0066	4.32849e-05
32.0066	2.22648e-05	32.0066	4.55862e-05	32.0066	6.27221e-05	32.0066	0.000110263	32.0066	0.000192295
32.0066	0.000150312	32.0066	8.5632e-05	32.0066	7.84151e-05	32.0066	4.96727e-05	32.0066	0.000122991
32.0066	7.739e-05	32.0066	3.59615e-05	32.0066	6.36935e-05	32.0066	0.000102439	32.0066	0.000174359
32.0067	5.79773e-05	32.0067	6.64685e-05	32.0067	3.70848e-05	32.0067	9.0346e-05	32.0067	4.41444e-05
32.0067	0.000125159	32.0067	2.43684e-05	32.0067	6.18996e-05	32.0067	3.17755e-05	32.0067	0.000117152
32.0067	9.74444e-05	32.0067	7.8012e-05	32.0067	8.18368e-05	32.0067	9.72649e-05	32.0067	5.52942e-05
32.0067	8.70638e-05	32.0067	3.48239e-05	32.0067	0.000138108	32.0067	0.000126779	32.0067	9.23822e-05
32.0067	0.000101307	32.0067	5.33533e-05	32.0067	0.000189455	32.0067	2.41288e-05	32.0067	4.78437e-05
32.0067	0.000182408	32.0067	2.5426e-05	32.0067	0.000119235	32.0067	0.000126737	32.0067	6.93655e-05
32.0067	4.88421e-05	32.0067	0.000143603	32.0067	5.8148e-05	32.0067	4.17949e-05	32.0067	9.53528e-05
32.0067	4.13589e-05	32.0067	7.75882e-05	32.0067	0.000105763	32.0067	0.000124487	32.0067	0.000140335
32.0067	4.28459e-05	32.0067	0.000165585	32.0067	9.17009e-05	32.0067	4.09239e-05	32.0067	0.000185921
32.0067	9.56164e-05	32.0067	0.000124059	32.0067	0.000116635	32.0067	8.77444e-05	32.0067	0.000205398
32.0067	4.55172e-05	32.0067	0.00011462	32.0067	4.84888e-05	32.0067	6.63068e-05	32.0067	0.000114231
32.0067	0.000128259	32.0067	0.000108311	32.0067	3.70623e-05	32.0067	5.07935e-05	32.0067	5.39314e-05
32.0067	0.000161444	32.0067	0.000100718	32.0067	6.74967e-05	32.0067	4.09216e-05	32.0067	8.5694e-05
32.0067	9.50231e-05	32.0067	9.50268e-05	32.0067	2.02115e-05	32.0067	0.000142326	32.0067	5.38406e-05
32.0067	2.90541e-05	32.0067	7.0717e-05	32.0067	0.000143815	32.0067	9.53076e-05	32.0067	0.000169747
32.0067	5.9533e-05	32.0067	0.000125157	32.0067	0.000147221	32.0067	0.000139035	32.0067	5.3452e-05
32.0067	4.45695e-05	32.0067	0.000121695	32.0067	2.44766e-05	32.0067	8.08188e-05	32.0067	0.000104705
32.0067	0.000165212	32.0067	9.66891e-05	32.0067	7.58313e-05	32.0067	5.97141e-05	32.0067	0.000120684
32.0067	8.31229e-05	32.0067	2.03642e-05	32.0067	0.000102655	32.0067	7.53689e-05	32.0067	0.000146269
32.0067	0.000186258	32.0067	5.97899e-05	32.0067	0.000136654	32.0067	5.75604e-05	32.0067	7.58416e-05
32.0067	0.000156428	32.0067	8.16209e-05	32.0067	0.000124729	32.0067	4.57651e-05	32.0067	2.82517e-05
32.0067	6.94057e-05	32.0067	2.11642e-05	32.0067	6.54336e-05	32.0067	3.47338e-05	32.0067	9.36531e-05
32.0068	0.000147234	32.0068	0.000123421	32.0068	3.21531e-05	32.0068	7.66439e-05	32.0068	5.06168e-05
32.0068	3.99803e-05	32.0068	0.000116945	32.0068	0.000102722	32.0068	3.33771e-05	32.0068	0.000116792
32.0068	0.000160492	32.0068	5.1464e-05	32.0068	0.000124419	32.0068	6.02946e-05	32.0068	2.61989e-05
32.0068	4.91469e-05	32.0068	9.16079e-05	32.0068	6.40241e-05	32.0068	3.78973e-05	32.0068	0.000120085
32.0068	9.09988e-05	32.0068	0.000137412	32.0068	0.00011816	32.0068	6.23861e-05	32.0068	0.000124899
32.0068	6.99965e-05	32.0068	6.66588e-05	32.0068	0.000128871	32.0068	3.42665e-05	32.0068	1.90971e-05
32.0068	0.000165014	32.0068	9.0373e-05	32.0068	0.000145047	32.0068	0.000131813	32.0068	3.50902e-05
32.0068	6.21471e-05	32.0068	0.00011402	32.0068	2.83103e-05	32.0068	5.9298e-05	32.0068	0.000129076
32.0068	0.00015197	32.0068	0.00010991	32.0068	9.21322e-05	32.0068	1.45821e-05	32.0068	5.36345e-05
32.0068	7.77665e-05	32.0068	2.0568e-05	32.0068	8.26707e-05	32.0068	9.46724e-05	32.0068	0.000219452
32.0068	0.000214189	32.0068	6.5178e-05	32.0068	8.0489e-05	32.0068	0.000158627	32.0068	0.000115813
32.0068	8.4457e-05	32.0068	3.59321e-05	32.0068	6.02923e-05	32.0068	0.000141899	32.0068	9.99772e-05
32.0068	0.000219018	32.0068	0.000135592	32.0068	5.29903e-05	32.0068	5.38617e-05	32.0068	0.000165265
32.0068	5.84805e-05	32.0068	1.75252e-05	32.0068	0.000137758	32.0068	6.27046e-05	32.0068	0.000193315
32.0068	0.000120517	32.0068	0.000132884	32.0068	0.000108527	32.0068	3.62566e-05	32.0068	7.76457e-05
32.0068	6.43331e-05	32.0068	8.91737e-05	32.0068	0.000248433	32.0068	2.21523e-05	32.0068	5.36565e-05
32.0068	7.05128e-05	32.0068	0.00018241	32.0068	3.41406e-05	32.0068	0.000108342	32.0068	0.000242782
32.0068	0.000136774	32.0068	0.000119002	32.0068	0.0001691	32.0068	0.000100717	32.0068	6.19539e-05
32.0069	3.75996e-05	32.0069	7.4395e-05	32.0069	0.000119065	32.0069	0.000105876	32.0069	9.26671e-05
32.0069	0.000144606	32.0069	4.58459e-05	32.0069	0.000108316	32.0069	7.35443e-06	32.0069	0.000134776
32.0069	6.54722e-05	32.0069	4.70803e-05	32.0069	0.000104272	32.0069	7.68214e-05	32.0069	3.59695e-05
32.0069	5.8169e-05	32.0069	6.8835e-05	32.0069	6.24046e-05	32.0069	1.1153e-05	32.0069	4.90793e-05
32.0069	0.000207305	32.0069	6.65735e-05	32.0069	9.55601e-05	32.0069	6.66694e-05	32.0069	5.53725e-05
32.0069	0.000133596	32.0069	0.000133443	32.0069	0.000122836	32.0069	3.42437e-05	32.0069	5.08606e-05
32.0069	3.19292e-05	32.0069	9.02699e-05	32.0069	0.000154125	32.0069	8.36555e-05	32.0069	2.99704e-05
32.0069	0.000105131	32.0069	5.63987e-05	32.0069	7.64465e-05	32.0069	4.37822e-05	32.0069	6.94308e-05
32.0069	0.000122174	32.0069	0.000119423	32.0069	9.79402e-05	32.0069	7.38784e-05	32.0069	7.01005e-05
32.0069	4.47017e-05	32.0069	3.28424e-05	32.0069	8.25984e-05	32.0069	1.13681e-05	32.0069	6.43556e-05
32.0069	7.56944e-05	32.0069	0.000140542	32.0069	3.30512e-05	32.0069	1.65499e-05	32.0069	5.78917e-06
32.0069	4.76717e-05	32.0069	0.000131915	32.0069	0.000155115	32.0069	9.18813e-05	32.0069	6.64114e-05
32.0069	6.87008e-05	32.0069	5.67368e-05	32.0069	9.24319e-05	32.0069	9.88709e-05	32.0069	8.55833e-05
32.0069	0.000160918	32.0069	0.000125923	32.0069	3.23236e-05	32.0069	6.48713e-05	32.0069	0.000116789
32.0069	0.000118438	32.0069	1.54468e-05	32.0069	9.54208e-05	32.0069	0.000103393	32.0069	0.00011111
32.0069	0.000200149	32.0069	5.48255e-06	32.0069	6.9743e-05	32.0069	0.000107308	32.0069	0.000102612
32.0069	0.000126289	32.0069	9.02203e-05	32.0069	6.96228e-05	32.0069	0.000164749	32.0069	0.000128618
32.0069	0.000226892	32.0069	0.000151143	32.0069	5.58835e-05	32.0069	7.06518e-05	32.0069	2.82378e-05
32.0069	0.000128179	32.0069	1.84892e-05	32.0069	0.000135264	32.0069	2.39955e-05	32.0069	0.000157405
32.007	0.000152525	32.007	8.10689e-05	32.007	6.11203e-05	32.007	0.000194622	32.007	1.47735e-05
32.007	0.000128444	32.007	4.79807e-05	32.007	6.93024e-05	32.007	0.000136909	32.007	0.000205361
32.007	0.000119961	32.007	0.000149574	32.007	8.03628e-05	32.007	0.000113145	32.007	6.31509e-05
32.007	0.000107832	32.007	9.53251e-05	32.007	0.000150941	32.007	2.98224e-05	32.007	7.32254e-05
32.007	1.53044e-05	32.007	6.6856e-05	32.007	7.05726e-05	32.007	6.07552e-05	32.007	4.59038e-05
32.007	0.000103935	32.007	9.10671e-05	32.007	3.05904e-05	32.007	6.68069e-05	32.007	7.99057e-05
32.007	0.000161795	32.007	1.08259e-05	32.007	7.82617e-05	32.007	5.27871e-05	32.007	7.61377e-05
32.007	7.47998e-05	32.007	0.00016007	32.007	7.01131e-05	32.007	0.000117446	32.007	1.56654e-05
32.007	6.16041e-05	32.007	4.64148e-05	32.007	0.00016468	32.007	7.74396e-05	32.007	0.000123652
32.007	8.26814e-05	32.007	3.14558e-05	32.007	8.09167e-05	32.007	0.000138393	32.007	0.000169021
32.007	0.000113674	32.007	3.80625e-05	32.007	8.8832e-05	32.007	3.63801e-05	32.007	0.000168319
32.007	0.000230579	32.007	7.738e-05	32.007	3.5564e-05	32.007	9.09995e-05	32.007	7.78934e-05
32.007	5.84695e-05	32.007	7.74689e-05	32.007	7.3013e-05	32.007	9.76738e-05	32.007	0.000114626
32.007	0.00015757	32.007	0.000110582	32.007	0.00012863	32.007	8.75815e-05	32.007	0.000273171
32.007	7.87494e-05	32.007	4.8696e-05	32.007	8.37495e-05	32.007	3.0739e-05	32.007	8.50297e-05
32.007	0.000130105	32.007	6.79549e-05	32.007	0.000139382	32.007	5.6442e-05	32.007	0.0001668
32.007	0.000138887	32.007	0.000144375	32.007	0.000238173	32.007	0.000152957	32.007	9.32601e-05
32.007	9.58528e-05	32.007	8.08887e-05	32.007	9.68018e-05	32.007	0.000134728	32.007	4.74662e-05
32.007	8.54992e-05	32.007	7.33482e-05	32.007	7.57332e-05	32.007	0.000131133	32.007	1.83926e-05
32.007	8.38811e-05	32.007	8.81903e-05	32.007	0.000152135	32.007	5.44678e-05	32.007	4.64936e-05
32.007	0.000141973	32.007	0.000123484	32.007	0.000110139	32.007	8.81174e-05	32.007	0.000173136
32.007	3.07652e-05	32.007	0.000104623	32.007	0.000111707	32.007	5.96398e-05	32.007	4.88296e-05
32.0071	0.000102769	32.0071	8.6332e-05	32.0071	0.000140626	32.0071	8.79817e-05	32.0071	6.77143e-05
32.0071	5.1344e-05	32.0071	8.12477e-05	32.0071	8.43368e-05	32.0071	0.000113962	32.0071	0.00010474
32.0071	0.0001128	32.0071	6.75845e-05	32.0071	0.000128958	32.0071	5.60926e-05	32.0071	0.000194422
32.0071	0.00014789	32.0071	9.58754e-05	32.0071	8.50892e-05	32.0071	4.31065e-05	32.0071	0.000178759
32.0071	8.46017e-05	32.0071	0.000133835	32.0071	5.29451e-05	32.0071	6.37068e-05	32.0071	8.97122e-05
32.0071	0.000117589	32.0071	3.7144e-05	32.0071	2.93721e-05	32.0071	5.46454e-05	32.0071	9.80857e-05
32.0071	0.00015682	32.0071	4.94618e-05	32.0071	4.94356e-05	32.0071	5.64585e-05	32.0071	7.09608e-05
32.0071	0.000167218	32.0071	0.000124904	32.0071	8.50886e-05	32.0071	0.000113767	32.0071	0.000145976
32.0071	0.000136932	32.0071	0.00010927	32.0071	9.49728e-05	32.0071	8.95873e-05	32.0071	5.19673e-05
32.0071	5.83146e-05	32.0071	0.000102844	32.0071	4.26698e-05	32.0071	0.000101878	32.0071	0.000152633
32.0071	0.000161846	32.0071	5.27279e-05	32.0071	6.0867e-05	32.0071	0.000133209	32.0071	0.000124274
32.0071	0.000118817	32.0071	0.000131887	32.0071	4.9876e-05	32.0071	2.99485e-05	32.0071	0.000110681
32.0071	5.39443e-05	32.0071	9.03527e-05	32.0071	0.000109996	32.0071	4.1865e-05	32.0071	5.92077e-05
32.0071	0.000174782	32.0071	0.000105995	32.0071	0.000169956	32.0071	2.83921e-05	32.0071	9.54131e-05
32.0071	0.000139165	32.0071	9.72005e-05	32.0071	4.34157e-05	32.0071	0.000116043	32.0071	5.62695e-05
32.0071	4.63193e-05	32.0071	0.000102768	32.0071	7.11606e-05	32.0071	6.96585e-05	32.0071	7.69944e-05
32.0071	8.39235e-05	32.0071	0.000101624	32.0071	3.7086e-05	32.0071	5.88588e-05	32.0071	9.44827e-05
32.0071	0.000122251	32.0071	2.31489e-05	32.0071	0.00010959	32.0071	4.97877e-05	32.0071	1.39445e-05
32.0072	9.65593e-05	32.0072	5.28884e-05	32.0072	1.95487e-05	32.0072	7.42641e-05	32.0072	8.38775e-05
32.0072	8.77322e-05	32.0072	0.000108984	32.0072	5.2567e-05	32.0072	3.74119e-05	32.0072	9.03792e-05
32.0072	0.000105768	32.0072	0.00010106	32.0072	3.36466e-05	32.0072	1.63348e-05	32.0072	5.96717e-05
32.0072	5.66669e-05	32.0072	5.04316e-06	32.0072	2.43556e-05	32.0072	7.84703e-05	32.0072	7.1946e-05
32.0072	0.000245381	32.0072	2.35848e-05	32.0072	6.11619e-05	32.0072	7.4392e-05	32.0072	6.42993e-05
32.0072	0.000137858	32.0072	0.000137063	32.0072	3.05502e-05	32.0072	7.7085e-05	32.0072	0.000136574
32.0072	0.000145724	32.0072	9.45646e-05	32.0072	0.000107589	32.0072	3.3783e-05	32.0072	5.69719e-05
32.0072	4.85809e-05	32.0072	2.78946e-05	32.0072	1.48887e-05	32.0072	5.15289e-05	32.0072	0.000206529
32.0072	0.000135395	32.0072	5.18564e-05	32.0072	0.000120623	32.0072	0.000128182	32.0072	1.90397e-05
32.0072	9.27127e-05	32.0072	8.11069e-05	32.0072	0.000179122	32.0072	0.000154241	32.0072	9.5887e-05
32.0072	0.000113001	32.0072	0.000141633	32.0072	0.00012414	32.0072	5.93315e-05	32.0072	8.91347e-05
32.0072	4.76377e-05	32.0072	0.000164546	32.0072	1.73447e-05	32.0072	9.43665e-05	32.0072	1.41205e-05
32.0072	0.000136095	32.0072	8.39083e-05	32.0072	0.000160221	32.0072	8.19208e-05	32.0072	9.62951e-05
32.0072	3.81228e-05	32.0072	0.000124875	32.0072	0.000129477	32.0072	9.93056e-05	32.0072	0.000120822
32.0072	0.000117632	32.0072	9.29425e-05	32.0072	0.000127753	32.0072	1.30578e-05	32.0072	0.000139222
32.0072	0.000105801	32.0072	5.6743e-05	32.0072	0.000111987	32.0072	0.000113235	32.0072	3.46445e-05
32.0072	8.12912e-05	32.0072	2.72999e-05	32.0072	4.6308e-05	32.0072	0.000105501	32.0072	1.2636e-05
32.0072	7.24561e-05	32.0072	8.12479e-05	32.0072	3.31357e-05	32.0072	4.04682e-05	32.0072	0.000175079
32.0072	0.000114544	32.0072	6.14555e-05	32.0072	0.000178215	32.0072	9.39879e-05	32.0072	9.04556e-05
32.0072	4.93539e-05	32.0072	1.00591e-05	32.0072	0.000132033	32.0072	7.66101e-05	32.0072	9.96893e-05
32.0072	0.000117757	32.0072	0.000112026	32.0072	0.000145606	32.0072	9.86547e-05	32.0072	4.61165e-05
32.0072	4.67919e-05	32.0072	0.000101445	32.0072	7.4997e-05	32.0072	6.90622e-05	32.0072	4.04174e-05
32.0073	3.25993e-05	32.0073	5.63414e-05	32.0073	6.77464e-05	32.0073	9.44474e-05	32.0073	2.68962e-05
32.0073	2.83524e-05	32.0073	3.47349e-05	32.0073	0.000146881	32.0073	5.81499e-05	32.0073	0.000208807
32.0073	0.000103749	32.0073	8.0454e-05	32.0073	7.38109e-05	32.0073	8.35539e-05	32.0073	0.000148707
32.0073	0.000183763	32.0073	0.000103855	32.0073	0.000153967	32.0073	2.73217e-05	32.0073	0.000156259
32.0073	0.000205235	32.0073	9.65615e-05	32.0073	0.000101736	32.0073	3.05628e-05	32.0073	8.12181e-05
32.0073	9.92203e-05	32.0073	0.000103317	32.0073	9.19399e-05	32.0073	0.000104276	32.0073	7.42054e-05
32.0073	0.000170325	32.0073	0.000141024	32.0073	0.000123568	32.0073	0.000117893	32.0073	0.000115435
32.0073	0.000219592	32.0073	6.80105e-05	32.0073	0.000103704	32.0073	0.000135054	32.0073	9.98449e-05
32.0073	8.13526e-05	32.0073	3.15215e-05	32.0073	7.25748e-05	32.0073	4.51692e-05	32.0073	0.000171684
32.0073	7.67011e-05	32.0073	0.000105437	32.0073	0.000118198	32.0073	6.9133e-05	32.0073	4.34321e-05
32.0073	7.09457e-05	32.0073	4.34531e-05	32.0073	0.000106576	32.0073	0.000133283	32.0073	0.000155022
32.0073	7.76497e-05	32.0073	8.53268e-05	32.0073	4.02444e-05	32.0073	7.93672e-05	32.0073	3.25784e-05
32.0073	7.0734e-05	32.0073	8.90044e-05	32.0073	8.17506e-05	32.0073	3.77206e-05	32.0073	1.48442e-05
32.0073	0.000136628	32.0073	0.000143091	32.0073	9.76545e-05	32.0073	2.05545e-05	32.0073	5.93537e-05
32.0073	0.000190475	32.0073	6.63709e-05	32.0073	0.000101625	32.0073	9.23373e-05	32.0073	7.79383e-05
32.0073	0.000123785	32.0073	0.000160628	32.0073	0.000113813	32.0073	7.25687e-05	32.0073	0.000169247
32.0073	9.23255e-05	32.0073	4.23031e-05	32.0073	9.91489e-05	32.0073	5.70574e-06	32.0073	0.000158785
32.0073	0.000111668	32.0073	6.69253e-05	32.0073	3.17283e-05	32.0073	4.15457e-05	32.0073	3.8007e-05
32.0074	0.000136951	32.0074	7.32392e-05	32.0074	4.23948e-05	32.0074	0.000215128	32.0074	4.99435e-05
32.0074	0.000147544	32.0074	0.000131888	32.0074	0.000229908	32.0074	6.40765e-05	32.0074	0.000122869
32.0074	7.14951e-05	32.0074	7.69387e-05	32.0074	9.04173e-05	32.0074	9.02729e-05	32.0074	4.92488e-05
32.0074	1.61278e-05	32.0074	4.80275e-05	32.0074	3.21482e-05	32.0074	9.1664e-05	32.0074	3.91568e-05
32.0074	0.000132216	32.0074	4.87393e-05	32.0074	9.26101e-05	32.0074	7.51905e-05	32.0074	6.02985e-05
32.0074	0.000190229	32.0074	7.8934e-05	32.0074	5.96009e-05	32.0074	6.74009e-05	32.0074	0.000131686
32.0074	0.000120825	32.0074	0.00013396	32.0074	6.9668e-05	32.0074	1.61879e-05	32.0074	0.000114149
32.0074	1.52625e-05	32.0074	0.00015363	32.0074	5.26378e-05	32.0074	5.15924e-05	32.0074	0.000107315
32.0074	5.09098e-05	32.0074	6.61497e-05	32.0074	8.18336e-05	32.0074	2.22746e-05	32.0074	0.000141991
32.0074	6.72573e-05	32.0074	9.22333e-05	32.0074	0.000160431	32.0074	4.1705e-05	32.0074	9.88892e-05
32.0074	8.36011e-05	32.0074	5.28185e-05	32.0074	3.90692e-05	32.0074	5.92116e-05	32.0074	0.000101292
32.0074	0.000111178	32.0074	2.29116e-05	32.0074	4.17298e-05	32.0074	5.51918e-05	32.0074	5.21697e-05
32.0074	3.77717e-05	32.0074	6.40263e-05	32.0074	0.000138319	32.0074	7.14607e-05	32.0074	0.000209356
32.0074	8.05812e-05	32.0074	9.39929e-05	32.0074	6.1812e-05	32.0074	3.24693e-05	32.0074	0.000100192
32.0074	0.000100673	32.0074	5.20693e-05	32.0074	6.67988e-05	32.0074	7.4515e-05	32.0074	4.5326e-05
32.0074	6.00488e-05	32.0074	0.000100008	32.0074	3.48027e-05	32.0074	7.57706e-05	32.0074	6.97929e-05
32.0074	7.13862e-05	32.0074	6.61984e-05	32.0074	3.82456e-05	32.0074	5.33401e-05	32.0074	5.65857e-05
32.0074	0.000155295	32.0074	0.000146007	32.0074	0.000137275	32.0074	0.000109082	32.0074	1.08255e-05
32.0074	3.85807e-05	32.0074	3.37461e-05	32.0074	0.000127627	32.0074	9.38893e-05	32.0074	4.67706e-05
32.0074	0.000196662	32.0074	0.000126107	32.0074	0.000107759	32.0074	0.000105686	32.0074	3.13744e-05
32.0074	0.000140172	32.0074	7.17243e-05	32.0074	0.000158188	32.0074	0.000110053	32.0074	5.33778e-05
32.0074	0.000104439	32.0074	0.000152618	32.0074	0.000145767	32.0074	6.51596e-05	32.0074	0.00010312
32.0075	5.94896e-05	32.0075	3.36426e-05	32.0075	0.000116378	32.0075	4.70061e-05	32.0075	5.17e-05
32.0075	5.80374e-05	32.0075	9.3509e-05	32.0075	1.42969e-05	32.0075	0.0001151	32.0075	7.42493e-05
32.0075	7.10986e-05	32.0075	4.52351e-05	32.0075	0.00015014	32.0075	6.97684e-06	32.0075	0.000108465
32.0075	4.14484e-05	32.0075	5.42827e-05	32.0075	5.61328e-05	32.0075	8.88159e-05	32.0075	9.0049e-05
32.0075	6.64477e-05	32.0075	5.93101e-05	32.0075	5.60492e-05	32.0075	6.58622e-05	32.0075	0.000113012
32.0075	3.12353e-05	32.0075	7.92158e-05	32.0075	5.95463e-05	32.0075	0.00011646	32.0075	2.4756e-05
32.0075	0.000175373	32.0075	4.93539e-05	32.0075	0.000104693	32.0075	8.98207e-05	32.0075	0.00014481
32.0075	0.000156277	32.0075	0.000106357	32.0075	0.000103994	32.0075	6.18839e-05	32.0075	5.00956e-05
32.0075	0.00011024	32.0075	6.80901e-05	32.0075	6.26823e-05	32.0075	0.000105497	32.0075	4.05784e-05
32.0075	0.000120018	32.0075	8.79121e-05	32.0075	0.000119051	32.0075	0.000110752	32.0075	0.0001614
32.0075	0.000199462	32.0075	0.000153791	32.0075	9.14082e-05	32.0075	0.000108488	32.0075	3.55313e-05
32.0075	0.000122481	32.0075	7.69675e-05	32.0075	0.00010917	32.0075	5.39763e-05	32.0075	2.5101e-05
32.0075	9.46372e-05	32.0075	0.000114967	32.0075	4.19323e-05	32.0075	7.54525e-05	32.0075	0.000143834
32.0075	0.000108137	32.0075	0.000130273	32.0075	1.33257e-05	32.0075	7.79317e-05	32.0075	5.76349e-05
32.0075	0.000211303	32.0075	4.77306e-05	32.0075	0.000152904	32.0075	4.33044e-05	32.0075	0.000153499
32.0075	2.90382e-05	32.0075	6.24353e-05	32.0075	0.000107718	32.0075	0.000157919	32.0075	0.000109116
32.0075	6.14729e-05	32.0075	0.000102914	32.0075	8.39717e-05	32.0075	3.09567e-05	32.0075	9.85462e-05
32.0075	0.000102985	32.0075	5.38347e-05	32.0075	0.000136728	32.0075	5.52452e-05	32.0075	3.37154e-05
32.0076	7.64577e-05	32.0076	7.77533e-05	32.0076	6.82901e-05	32.0076	5.88227e-05	32.0076	0.000162765
32.0076	0.000137873	32.0076	7.80653e-05	32.0076	4.86602e-05	32.0076	9.34672e-05	32.0076	7.71839e-05
32.0076	0.000184969	32.0076	1.61874e-05	32.0076	7.79564e-05	32.0076	3.95443e-05	32.0076	1.5527e-05
32.0076	9.74503e-05	32.0076	6.0285e-05	32.0076	8.13184e-05	32.0076	5.25454e-05	32.0076	4.36794e-05
32.0076	9.39885e-05	32.0076	8.35167e-05	32.0076	9.55865e-05	32.0076	2.50946e-05	32.0076	0.000194634
32.0076	0.000123318	32.0076	9.36002e-05	32.0076	4.52079e-05	32.0076	4.14845e-05	32.0076	3.83769e-05
32.0076	4.9016e-05	32.0076	4.87976e-05	32.0076	4.69593e-05	32.0076	1.44452e-05	32.0076	7.86836e-05
32.0076	9.70658e-05	32.0076	5.67422e-05	32.0076	7.49852e-05	32.0076	1.00649e-05	32.0076	2.63513e-05
32.0076	0.000115489	32.0076	9.14421e-05	32.0076	7.69455e-05	32.0076	8.47683e-05	32.0076	2.4095e-05
32.0076	0.000168576	32.0076	0.000147909	32.0076	0.000102039	32.0076	0.000113861	32.0076	9.29484e-05
32.0076	0.000138149	32.0076	6.56743e-05	32.0076	5.52513e-05	32.0076	8.92383e-05	32.0076	0.000173574
32.0076	5.50242e-05	32.0076	0.000107245	32.0076	6.13134e-05	32.0076	8.89673e-05	32.0076	0.00017548
32.0076	5.95979e-05	32.0076	0.000102693	32.0076	0.000104529	32.0076	5.63985e-05	32.0076	7.96145e-05
32.0076	4.93946e-05	32.0076	0.000115744	32.0076	0.000182523	32.0076	0.00010914	32.0076	5.42846e-05
32.0076	0.000219569	32.0076	2.40431e-05	32.0076	5.73689e-05	32.0076	0.000120144	32.0076	2.39051e-05
32.0076	5.53933e-05	32.0076	6.53362e-05	32.0076	6.2027e-05	32.0076	6.62553e-05	32.0076	0.000122675
32.0076	0.000228576	32.0076	3.39343e-05	32.0076	0.000117319	32.0076	3.38459e-05	32.0076	0.000117089
32.0076	9.50649e-05	32.0076	0.000125829	32.0076	5.40401e-06	32.0076	0.000159783	32.0076	6.25859e-05
32.0076	6.21593e-05	32.0076	8.94627e-05	32.0076	0.000115554	32.0076	0.000107967	32.0076	0.000117217
32.0076	0.000149043	32.0076	2.42315e-05	32.0076	0.000106385	32.0076	0.000114555	32.0076	0.000115291
32.0076	3.20496e-05	32.0076	9.0358e-05	32.0076	6.99175e-05	32.0076	6.17006e-05	32.0076	5.93242e-05
32.0076	6.67477e-05	32.0076	0.000132525	32.0076	3.9288e-05	32.0076	1.16169e-05	32.0076	0.000171685
32.0077	7.03849e-05	32.0077	6.01868e-05	32.0077	1.91528e-05	32.0077	4.85409e-05	32.0077	0.000123175
32.0077	4.49446e-05	32.0077	4.51541e-05	32.0077	6.9954e-05	32.0077	6.71132e-05	32.0077	7.42336e-05
32.0077	0.000151263	32.0077	9.05317e-05	32.0077	0.000123651	32.0077	7.47521e-05	32.0077	7.83422e-05
32.0077	8.07247e-05	32.0077	9.04651e-05	32.0077	0.000206605	32.0077	0.000105986	32.0077	0.000112852
32.0077	9.78431e-05	32.0077	6.55848e-05	32.0077	0.000108677	32.0077	0.000129895	32.0077	0.000104713
32.0077	6.03827e-05	32.0077	1.94511e-05	32.0077	5.22601e-05	32.0077	2.41659e-05	32.0077	6.4208e-05
32.0077	0.000215076	32.0077	0.00019789	32.0077	2.74502e-05	32.0077	0.000108289	32.0077	7.44541e-05
32.0077	2.56782e-05	32.0077	4.12128e-05	32.0077	7.39907e-05	32.0077	0.00011609	32.0077	0.000104223
32.0077	7.07371e-05	32.0077	8.81154e-05	32.0077	8.24331e-05	32.0077	0.00023052	32.0077	7.05462e-05
32.0077	0.000153924	32.0077	5.27866e-05	32.0077	0.000223859	32.0077	3.77785e-05	32.0077	0.000159063
32.0077	0.000138197	32.0077	4.60216e-05	32.0077	2.08891e-05	32.0077	5.73506e-05	32.0077	0.000103223
32.0077	3.02109e-05	32.0077	8.75974e-05	32.0077	0.000131268	32.0077	9.94332e-05	32.0077	0.0001056
32.0077	7.56414e-05	32.0077	0.000135222	32.0077	3.0685e-05	32.0077	0.000110187	32.0077	0.000124089
32.0077	0.000161743	32.0077	4.99428e-05	32.0077	3.16469e-05	32.0077	0.000111027	32.0077	9.09243e-05
32.0077	0.000111464	32.0077	4.50547e-05	32.0077	0.000172207	32.0077	6.57864e-05	32.0077	6.37175e-05
32.0077	5.81459e-05	32.0077	3.58164e-05	32.0077	0.00011556	32.0077	2.29355e-05	32.0077	0.000141882
32.0077	9.95763e-05	32.0077	0.000134258	32.0077	0.000129205	32.0077	9.50481e-05	32.0077	4.88376e-05
32.0077	0.000108564	32.0077	0.000121836	32.0077	7.68924e-05	32.0077	0.000185631	32.0077	0.00016223
32.0078	0.000143797	32.0078	0.000114432	32.0078	6.91252e-05	32.0078	3.83305e-05	32.0078	0.000104602
32.0078	4.21921e-05	32.0078	0.000144975	32.0078	0.000164962	32.0078	2.52607e-05	32.0078	3.75318e-05
32.0078	0.000110691	32.0078	0.000101236	32.0078	9.76656e-05	32.0078	0.000103035	32.0078	0.000123485
32.0078	9.88692e-05	32.0078	0.00016177	32.0078	7.42532e-05	32.0078	6.93297e-05	32.0078	0.000116177
32.0078	0.000156021	32.0078	8.11393e-05	32.0078	0.000105964	32.0078	8.39376e-05	32.0078	0.000241036
32.0078	0.000128889	32.0078	9.04684e-05	32.0078	9.56832e-05	32.0078	0.000121641	32.0078	0.000120685
32.0078	7.75992e-05	32.0078	5.29447e-05	32.0078	7.35351e-05	32.0078	0.00016154	32.0078	4.77139e-05
32.0078	0.000133942	32.0078	9.24961e-05	32.0078	0.000180771	32.0078	4.37281e-05	32.0078	0.000197759
32.0078	5.22618e-05	32.0078	6.12569e-05	32.0078	6.55036e-05	32.0078	0.000102794	32.0078	1.58273e-05
32.0078	0.000116145	32.0078	2.49035e-06	32.0078	9.15501e-05	32.0078	6.67089e-05	32.0078	0.000126884
32.0078	0.000150153	32.0078	4.12107e-05	32.0078	9.78093e-05	32.0078	6.86561e-05	32.0078	7.33032e-05
32.0078	0.000128979	32.0078	3.03393e-05	32.0078	8.41409e-05	32.0078	8.62308e-05	32.0078	0.000207903
32.0078	6.38756e-05	32.0078	7.00018e-05	32.0078	9.62079e-05	32.0078	8.83014e-05	32.0078	5.26711e-05
32.0078	0.000157793	32.0078	6.07714e-05	32.0078	0.000106754	32.0078	4.28466e-05	32.0078	8.87388e-05
32.0078	0.0001845	32.0078	6.59795e-05	32.0078	8.44671e-05	32.0078	4.32241e-05	32.0078	7.7109e-05
32.0078	0.000212307	32.0078	8.21232e-05	32.0078	8.79996e-05	32.0078	7.82694e-05	32.0078	0.000119815
32.0078	0.000104609	32.0078	0.00011848	32.0078	0.000156081	32.0078	5.81947e-05	32.0078	8.06426e-05
32.0078	0.000149837	32.0078	2.71556e-05	32.0078	7.1671e-05	32.0078	0.000132393	32.0078	7.04739e-05
32.0078	9.11173e-05	32.0078	4.0316e-05	32.0078	6.63777e-05	32.0078	0.00011983	32.0078	4.78754e-05
32.0078	9.12547e-05	32.0078	9.20411e-05	32.0078	3.9398e-05	32.0078	5.97639e-05	32.0078	5.07541e-05
32.0078	2.01352e-05	32.0078	0.000110743	32.0078	7.2626e-05	32.0078	2.56294e-05	32.0078	4.93948e-05
32.0078	0.000102501	32.0078	9.1514e-05	32.0078	3.23379e-05	32.0078	0.000179086	32.0078	9.44741e-05
32.0078	8.42584e-05	32.0078	7.41051e-05	32.0078	5.01795e-05	32.0078	7.1731e-05	32.0078	9.12461e-05
32.0079	1.72797e-05	32.0079	0.000113302	32.0079	4.82243e-05	32.0079	0.000111846	32.0079	8.07789e-05
32.0079	0.000134684	32.0079	9.30636e-05	32.0079	8.58315e-05	32.0079	8.20436e-05	32.0079	0.000138148
32.0079	1.69639e-05	32.0079	5.30672e-05	32.0079	0.000179957	32.0079	0.000100247	32.0079	0.000136382
32.0079	0.0001265	32.0079	9.75876e-05	32.0079	8.93489e-05	32.0079	0.000132729	32.0079	0.000110933
32.0079	0.0001172	32.0079	0.000100617	32.0079	6.42422e-06	32.0079	0.000132253	32.0079	0.000161033
32.0079	0.000121634	32.0079	0.000105384	32.0079	6.84965e-05	32.0079	0.00015794	32.0079	9.28238e-05
32.0079	7.20117e-05	32.0079	9.01458e-05	32.0079	0.000191745	32.0079	2.22037e-05	32.0079	8.81896e-05
32.0079	4.88808e-05	32.0079	0.000118085	32.0079	6.29378e-05	32.0079	7.00104e-05	32.0079	1.33891e-05
32.0079	3.03922e-05	32.0079	9.88994e-05	32.0079	4.74846e-05	32.0079	0.000140266	32.0079	0.000117517
32.0079	7.11635e-05	32.0079	2.56917e-05	32.0079	9.40157e-05	32.0079	0.00018946	32.0079	8.99312e-05
32.0079	5.0839e-05	32.0079	0.000211431	32.0079	3.20947e-05	32.0079	9.08815e-05	32.0079	7.48377e-05
32.0079	0.00021675	32.0079	0.000117203	32.0079	8.49744e-05	32.0079	7.26376e-05	32.0079	0.000109201
32.0079	0.000308418	32.0079	3.42254e-05	32.0079	7.17497e-05	32.0079	0.000199408	32.0079	9.87509e-05
32.0079	1.27907e-05	32.0079	7.70141e-05	32.0079	5.6693e-05	32.0079	7.89325e-05	32.0079	3.95111e-05
32.0079	0.000133242	32.0079	9.43557e-05	32.0079	2.20047e-05	32.0079	6.28158e-05	32.0079	8.62452e-05
32.0079	0.000122675	32.0079	5.47304e-05	32.0079	3.71479e-05	32.0079	6.27386e-05	32.0079	6.09717e-05
32.0079	0.000194911	32.0079	4.98643e-05	32.0079	4.70912e-05	32.0079	5.19008e-05	32.0079	4.2706e-05
32.0079	0.000195117	32.0079	4.53131e-05	32.0079	9.41548e-05	32.0079	2.05375e-05	32.0079	2.50923e-05
32.008	8.2556e-05	32.008	4.4626e-05	32.008	3.69369e-05	32.008	0.000150963	32.008	5.32827e-05
32.008	5.38389e-05	32.008	6.87241e-05	32.008	5.50036e-05	32.008	0.000241488	32.008	0.000149059
32.008	5.72421e-05	32.008	9.5205e-05	32.008	0.000135539	32.008	0.000102853	32.008	4.91877e-05
32.008	0.000110106	32.008	7.96818e-05	32.008	0.000197593	32.008	4.124e-05	32.008	5.06244e-05
32.008	9.49778e-05	32.008	2.99242e-05	32.008	0.000117296	32.008	5.36843e-05	32.008	7.46833e-05
32.008	0.000122691	32.008	8.77707e-05	32.008	0.000133847	32.008	8.33826e-05	32.008	3.1705e-06
32.008	0.000156428	32.008	0.000118009	32.008	7.72439e-05	32.008	7.41237e-05	32.008	9.39084e-05
32.008	7.70721e-05	32.008	2.25434e-05	32.008	0.000155798	32.008	2.90352e-05	32.008	0.000132276
32.008	0.00010933	32.008	1.92165e-05	32.008	2.42167e-05	32.008	0.000146414	32.008	0.000128972
32.008	2.45816e-05	32.008	0.00012011	32.008	0.000199696	32.008	9.46692e-05	32.008	0.000150324
32.008	6.49238e-05	32.008	7.44328e-05	32.008	6.67511e-05	32.008	0.000134058	32.008	0.000177914
32.008	9.7723e-05	32.008	0.000166872	32.008	0.000188952	32.008	4.28066e-05	32.008	5.42281e-05
32.008	1.82466e-05	32.008	6.28767e-05	32.008	5.60518e-05	32.008	9.90951e-05	32.008	2.04978e-05
32.008	9.65439e-05	32.008	3.97921e-05	32.008	0.000154315	32.008	1.97166e-05	32.008	6.78169e-05
32.008	9.89818e-05	32.008	3.47315e-05	32.008	5.41284e-05	32.008	7.05802e-05	32.008	4.88633e-06
32.008	9.2974e-05	32.008	8.96082e-05	32.008	5.90697e-05	32.008	7.97881e-05	32.008	7.70876e-05
32.008	0.000161556	32.008	3.99036e-05	32.008	8.05142e-05	32.008	2.70972e-05	32.008	4.70581e-05
32.008	0.000137778	32.008	5.73114e-05	32.008	6.89564e-05	32.008	6.10313e-05	32.008	8.55075e-05
32.008	6.01458e-05	32.008	0.00015744	32.008	5.23821e-05	32.008	0.000131521	32.008	0.000103354
32.008	0.000132587	32.008	6.85587e-05	32.008	0.000136256	32.008	3.84743e-05	32.008	0.000115109
32.008	7.75276e-05	32.008	5.71331e-05	32.008	6.82413e-05	32.008	2.48744e-05	32.008	0.000207025
32.008	0.000140311	32.008	8.38803e-05	32.008	5.55818e-05	32.008	8.12223e-05	32.008	2.23605e-05
32.0081	8.70607e-05	32.0081	5.41081e-06	32.0081	0.000103117	32.0081	9.71572e-05	32.0081	1.68697e-05
32.0081	0.000103458	32.0081	7.37256e-05	32.0081	8.93691e-05	32.0081	5.41747e-05	32.0081	0.0001418
32.0081	0.000148603	32.0081	4.29622e-05	32.0081	9.80528e-05	32.0081	2.96329e-05	32.0081	0.000137209
32.0081	4.53274e-05	32.0081	4.59763e-06	32.0081	8.20147e-05	32.0081	0.000145449	32.0081	0.000127361
32.0081	0.000186519	32.0081	1.95992e-05	32.0081	0.000134289	32.0081	1.33047e-05	32.0081	5.99995e-05
32.0081	5.49873e-06	32.0081	8.47598e-05	32.0081	0.000126385	32.0081	0.000142847	32.0081	5.03765e-05
32.0081	9.16015e-05	32.0081	6.89543e-05	32.0081	3.73393e-05	32.0081	0.00013629	32.0081	0.000113104
32.0081	7.87791e-05	32.0081	5.14235e-05	32.0081	9.65267e-05	32.0081	0.000123596	32.0081	0.000143817
32.0081	0.000125345	32.0081	0.000121606	32.0081	7.88491e-05	32.0081	7.97507e-05	32.0081	8.16898e-05
32.0081	2.97048e-05	32.0081	0.000127331	32.0081	8.49522e-05	32.0081	0.000167801	32.0081	0.000143427
32.0081	8.75861e-05	32.0081	6.12436e-05	32.0081	5.30794e-05	32.0081	9.86069e-05	32.0081	5.27307e-05
32.0081	5.35809e-05	32.0081	2.71147e-05	32.0081	4.67807e-05	32.0081	0.00017593	32.0081	1.21416e-05
32.0081	0.000108568	32.0081	6.61e-05	32.0081	4.1704e-05	32.0081	0.000148187	32.0081	8.64313e-05
32.0081	0.000232252	32.0081	8.1254e-05	32.0081	4.86846e-05	32.0081	6.09808e-05	32.0081	3.96421e-05
32.0081	0.000133255	32.0081	3.36116e-05	32.0081	9.56566e-05	32.0081	0.000190864	32.0081	6.31025e-05
32.0081	8.87306e-05	32.0081	1.73983e-05	32.0081	8.29883e-05	32.0081	8.30386e-05	32.0081	0.000112307
32.0081	8.34714e-05	32.0081	6.17356e-05	32.0081	2.50687e-05	32.0081	0.000162732	32.0081	0.000215704
32.0081	0.000109408	32.0081	8.75055e-05	32.0081	3.95949e-05	32.0081	3.75452e-05	32.0081	8.04462e-05
32.0082	9.53698e-05	32.0082	3.33179e-05	32.0082	7.27542e-05	32.0082	0.000141613	32.0082	8.0456e-05
32.0082	5.14192e-05	32.0082	6.51349e-05	32.0082	7.24898e-05	32.0082	0.000140594	32.0082	2.27523e-05
32.0082	5.47189e-05	32.0082	9.32593e-05	32.0082	5.15167e-05	32.0082	9.4872e-05	32.0082	7.95866e-05
32.0082	2.1176e-05	32.0082	0.000117813	32.0082	5.4937e-05	32.0082	0.000110008	32.0082	0.000139296
32.0082	4.27044e-05	32.0082	0.000146873	32.0082	0.000167356	32.0082	7.11258e-05	32.0082	5.06683e-05
32.0082	0.000142079	32.0082	1.68954e-05	32.0082	0.00011336	32.0082	0.000129363	32.0082	5.70787e-05
32.0082	0.000171711	32.0082	8.06564e-05	32.0082	1.3869e-05	32.0082	5.1327e-05	32.0082	0.000161362
32.0082	0.000104516	32.0082	0.000126684	32.0082	6.21153e-05	32.0082	4.53198e-05	32.0082	0.000102153
32.0082	8.00887e-05	32.0082	8.84094e-05	32.0082	0.000113027	32.0082	8.87805e-05	32.0082	9.89166e-05
32.0082	0.000100828	32.0082	7.15287e-05	32.0082	0.000109919	32.0082	6.68883e-05	32.0082	0.000110195
32.0082	0.000120464	32.0082	8.33922e-05	32.0082	7.55075e-05	32.0082	3.29115e-05	32.0082	6.30337e-05
32.0082	4.51704e-05	32.0082	3.81089e-05	32.0082	3.86954e-05	32.0082	7.92111e-05	32.0082	7.56832e-05
32.0082	6.57485e-05	32.0082	0.000126518	32.0082	8.34441e-05	32.0082	0.000169824	32.0082	8.49315e-05
32.0082	1.06465e-05	32.0082	9.22424e-05	32.0082	5.29013e-05	32.0082	4.28748e-06	32.0082	0.0001587
32.0082	2.38513e-05	32.0082	6.83824e-05	32.0082	4.29374e-05	32.0082	4.2678e-05	32.0082	4.87412e-05
32.0082	0.000177074	32.0082	5.17389e-05	32.0082	1.92667e-05	32.0082	8.41666e-05	32.0082	0.000180794
32.0082	0.000120609	32.0082	5.26981e-05	32.0082	0.000103294	32.0082	3.12936e-05	32.0082	4.17904e-05
32.0082	0.000127747	32.0082	0.000131099	32.0082	2.67909e-05	32.0082	9.30726e-05	32.0082	0.000135448
32.0082	0.000130485	32.0082	0.000114356	32.0082	0.000106414	32.0082	5.42724e-05	32.0082	6.82486e-05
32.0082	7.03505e-05	32.0082	0.000102984	32.0082	7.67832e-05	32.0082	0.00012022	32.0082	2.18593e-05
32.0082	1.97019e-05	32.0082	7.94328e-05	32.0082	1.61207e-05	32.0082	6.4158e-05	32.0082	0.000212653
32.0082	0.000115807	32.0082	4.50792e-05	32.0082	4.85517e-05	32.0082	4.64386e-05	32.0082	0.000125276
32.0083	6.01218e-05	32.0083	0.000121636	32.0083	7.37197e-05	32.0083	7.56446e-05	32.0083	7.9539e-05
32.0083	0.000154266	32.0083	6.53117e-05	32.0083	4.95516e-05	32.0083	9.30474e-05	32.0083	0.000108662
32.0083	0.000148756	32.0083	3.73849e-05	32.0083	0.000117689	32.0083	0.000187865	32.0083	6.59513e-05
32.0083	0.000103908	32.0083	4.44402e-05	32.0083	4.53971e-05	32.0083	5.25297e-05	32.0083	7.60219e-05
32.0083	0.000118656	32.0083	8.88423e-06	32.0083	0.000153663	32.0083	0.000110012	32.0083	0.000149485
32.0083	5.44707e-05	32.0083	1.43746e-05	32.0083	2.73176e-05	32.0083	9.20598e-05	32.0083	0.000187203
32.0083	0.000138432	32.0083	7.34756e-05	32.0083	0.000105898	32.0083	0.00021448	32.0083	3.01623e-05
32.0083	0.000179132	32.0083	5.73924e-05	32.0083	3.66972e-05	32.0083	9.8929e-05	32.0083	0.000176321
32.0083	0.000202451	32.0083	4.93908e-05	32.0083	9.34742e-05	32.0083	9.39611e-06	32.0083	0.000147242
32.0083	0.000163679	32.0083	6.03636e-05	32.0083	6.12176e-05	32.0083	3.60652e-05	32.0083	0.000122941
32.0083	0.000199301	32.0083	5.84531e-05	32.0083	0.000159879	32.0083	0.000158944	32.0083	0.000139822
32.0083	6.31352e-05	32.0083	7.29962e-05	32.0083	9.18623e-05	32.0083	6.60437e-05	32.0083	8.26816e-05
32.0083	7.67957e-05	32.0083	6.35098e-05	32.0083	3.97155e-05	32.0083	0.000115545	32.0083	4.49833e-05
32.0083	5.53465e-05	32.0083	0.000151256	32.0083	0.000128095	32.0083	2.16342e-05	32.0083	0.000103258
32.0083	7.48378e-05	32.0083	9.89999e-06	32.0083	5.32053e-05	32.0083	3.63085e-05	32.0083	6.24494e-05
32.0083	7.00978e-05	32.0083	0.000104952	32.0083	0.000132429	32.0083	4.02519e-05	32.0083	0.000164953
32.0083	9.38808e-05	32.0083	4.82333e-05	32.0083	6.95821e-05	32.0083	5.29772e-05	32.0083	0.00015593
32.0083	0.000122465	32.0083	3.0482e-05	32.0083	0.000103937	32.0083	0.00013026	32.0083	0.00011573
32.0084	0.000116674	32.0084	0.000116185	32.0084	0.000104469	32.0084	6.03102e-05	32.0084	2.28103e-05
32.0084	0.000133767	32.0084	2.91782e-05	32.0084	0.000174816	32.0084	0.000101128	32.0084	6.7348e-05
32.0084	0.000133957	32.0084	3.88686e-05	32.0084	9.2308e-05	32.0084	8.18381e-05	32.0084	3.47597e-05
32.0084	0.000209647	32.0084	7.11435e-05	32.0084	5.31869e-05	32.0084	0.000128989	32.0084	0.000189666
32.0084	0.000147586	32.0084	9.78677e-05	32.0084	0.000114401	32.0084	0.000134399	32.0084	0.000111152
32.0084	0.000180038	32.0084	0.000109965	32.0084	0.000113606	32.0084	9.92497e-05	32.0084	9.34229e-05
32.0084	0.000134375	32.0084	8.61087e-05	32.0084	6.97896e-05	32.0084	3.32052e-05	32.0084	5.37772e-05
32.0084	0.000170532	32.0084	4.24307e-05	32.0084	0.000114538	32.0084	0.000141798	32.0084	0.00013177
32.0084	3.68038e-05	32.0084	0.000115386	32.0084	0.000150769	32.0084	0.000132766	32.0084	1.47848e-05
32.0084	0.000102567	32.0084	0.000132962	32.0084	6.02529e-05	32.0084	0.000107987	32.0084	5.39225e-05
32.0084	7.91161e-05	32.0084	0.00010141	32.0084	5.16055e-05	32.0084	0.000177179	32.0084	0.000126355
32.0084	0.000202535	32.0084	4.89982e-05	32.0084	9.60861e-05	32.0084	6.90376e-05	32.0084	2.82697e-05
32.0084	9.28692e-05	32.0084	3.56127e-05	32.0084	0.000141507	32.0084	0.000123255	32.0084	0.000119803
32.0084	0.000192021	32.0084	6.70525e-05	32.0084	1.97362e-05	32.0084	9.4545e-05	32.0084	3.34214e-05
32.0084	0.000230035	32.0084	5.14519e-05	32.0084	4.7169e-05	32.0084	5.7725e-05	32.0084	9.10038e-05
32.0084	6.12281e-05	32.0084	8.47147e-05	32.0084	0.000132524	32.0084	7.48559e-05	32.0084	3.39214e-05
32.0084	5.37272e-05	32.0084	7.73216e-05	32.0084	0.000139974	32.0084	7.60764e-05	32.0084	5.00073e-05
32.0084	5.75557e-05	32.0084	7.05779e-05	32.0084	9.46723e-05	32.0084	0.000134502	32.0084	0.000217178
32.0084	1.97068e-05	32.0084	5.28567e-05	32.0084	0.00010552	32.0084	5.27674e-05	32.0084	0.00010012
32.0085	7.8832e-06	32.0085	6.90268e-05	32.0085	8.586e-05	32.0085	5.63467e-06	32.0085	7.99102e-05
32.0085	7.78425e-05	32.0085	4.20477e-05	32.0085	0.000174323	32.0085	5.74409e-05	32.0085	0.000142832
32.0085	6.2946e-05	32.0085	1.03859e-05	32.0085	0.00013114	32.0085	0.000140804	32.0085	4.50917e-05
32.0085	8.9027e-05	32.0085	3.69107e-05	32.0085	7.94118e-05	32.0085	9.68995e-05	32.0085	3.09247e-05
32.0085	0.000122568	32.0085	4.78353e-05	32.0085	0.00010936	32.0085	0.000108201	32.0085	7.12823e-05
32.0085	9.36216e-05	32.0085	3.3793e-05	32.0085	3.88999e-05	32.0085	3.03313e-05	32.0085	4.90558e-05
32.0085	7.71827e-05	32.0085	6.04019e-05	32.0085	0.000105612	32.0085	4.66565e-05	32.0085	0.000130079
32.0085	0.000122547	32.0085	0.000107712	32.0085	6.83922e-05	32.0085	5.88076e-05	32.0085	9.12507e-05
32.0085	0.000142983	32.0085	8.39341e-05	32.0085	4.55703e-05	32.0085	0.000142001	32.0085	6.87841e-05
32.0085	0.000109317	32.0085	4.38442e-05	32.0085	0.000137709	32.0085	1.3746e-05	32.0085	5.95148e-05
32.0085	0.00014742	32.0085	0.000134444	32.0085	5.65043e-05	32.0085	0.000109297	32.0085	1.93792e-05
32.0085	5.57194e-05	32.0085	0.000111565	32.0085	0.000208333	32.0085	8.54163e-05	32.0085	9.00351e-05
32.0085	0.000123991	32.0085	8.68922e-05	32.0085	8.24682e-05	32.0085	9.0274e-05	32.0085	6.4677e-05
32.0085	9.82443e-05	32.0085	2.16834e-05	32.0085	7.78722e-05	32.0085	0.000146375	32.0085	9.25594e-05
32.0085	9.5892e-05	32.0085	4.51386e-05	32.0085	8.84938e-05	32.0085	0.000115315	32.0085	4.68041e-05
32.0085	8.16767e-05	32.0085	2.08205e-05	32.0085	4.42034e-05	32.0085	7.68186e-05	32.0085	8.53805e-05
32.0085	0.000170822	32.0085	0.000113671	32.0085	7.4815e-05	32.0085	1.21598e-05	32.0085	0.0001219
32.0085	0.00013023	32.0085	0.000111824	32.0085	3.10465e-05	32.0085	0.000162104	32.0085	5.85743e-05
32.0085	6.41753e-05	32.0085	4.54131e-05	32.0085	0.000108548	32.0085	7.50158e-05	32.0085	7.53364e-05
32.0085	5.03153e-05	32.0085	6.94108e-05	32.0085	4.48486e-05	32.0085	7.06453e-05	32.0085	6.21968e-05
32.0085	0.000160979	32.0085	0.000186116	32.0085	9.51934e-05	32.0085	0.00012172	32.0085	8.40197e-05
32.0085	0.000152018	32.0085	9.01884e-05	32.0085	9.10391e-05	32.0085	0.000158833	32.0085	0.000108825
32.0086	0.000111403	32.0086	8.65549e-05	32.0086	0.000132919	32.0086	7.93775e-05	32.0086	2.6861e-05
32.0086	0.000116796	32.0086	9.10395e-05	32.0086	0.000103548	32.0086	7.66197e-05	32.0086	0.00016253
32.0086	0.000240811	32.0086	2.57074e-05	32.0086	0.000106497	32.0086	5.59255e-05	32.0086	0.000118866
32.0086	0.000208321	32.0086	6.91183e-05	32.0086	7.47944e-05	32.0086	0.000161768	32.0086	9.66086e-05
32.0086	0.000137063	32.0086	9.52007e-05	32.0086	2.62544e-05	32.0086	9.97595e-05	32.0086	0.000107389
32.0086	0.000145549	32.0086	5.49088e-05	32.0086	5.26637e-05	32.0086	7.06662e-05	32.0086	9.11844e-05
32.0086	5.5591e-05	32.0086	5.66177e-05	32.0086	3.39174e-05	32.0086	3.67358e-05	32.0086	2.78064e-05
32.0086	5.34388e-05	32.0086	2.42439e-05	32.0086	9.29774e-05	32.0086	5.11417e-05	32.0086	5.64486e-05
32.0086	2.62637e-05	32.0086	0.000178666	32.0086	7.29607e-05	32.0086	0.0001691	32.0086	4.18272e-05
32.0086	0.000134223	32.0086	5.36811e-05	32.0086	7.11169e-05	32.0086	5.75429e-05	32.0086	0.00010821
32.0086	0.000117402	32.0086	0.00012256	32.0086	0.000120628	32.0086	5.13843e-05	32.0086	7.58896e-05
32.0086	0.000160194	32.0086	4.43381e-05	32.0086	0.000107321	32.0086	6.77242e-05	32.0086	5.91343e-05
32.0086	0.000144531	32.0086	0.000121142	32.0086	6.73482e-05	32.0086	3.52854e-05	32.0086	9.51394e-05
32.0086	0.000154738	32.0086	2.32606e-05	32.0086	0.000118233	32.0086	0.000187257	32.0086	2.20828e-05
32.0086	6.82434e-05	32.0086	0.000119832	32.0086	3.13274e-05	32.0086	2.85347e-05	32.0086	5.37088e-05
32.0086	5.9138e-05	32.0086	0.000194024	32.0086	4.59108e-05	32.0086	0.000130238	32.0086	0.00012609
32.0086	0.000194113	32.0086	0.000116673	32.0086	0.000161424	32.0086	6.45763e-05	32.0086	7.02544e-05
32.0086	0.000215987	32.0086	0.000150262	32.0086	8.69391e-05	32.0086	5.72745e-05	32.0086	0.000149925
32.0087	0.000119982	32.0087	8.61611e-05	32.0087	2.5998e-05	32.0087	3.63415e-05	32.0087	0.000105685
32.0087	0.000139788	32.0087	4.73617e-05	32.0087	2.25468e-05	32.0087	9.40033e-05	32.0087	5.35115e-05
32.0087	0.000207356	32.0087	7.79614e-05	32.0087	0.000103887	32.0087	0.000146935	32.0087	7.6915e-05
32.0087	2.9342e-05	32.0087	0.00011122	32.0087	5.17494e-05	32.0087	6.09576e-05	32.0087	5.68379e-06
32.0087	4.66459e-05	32.0087	3.89205e-05	32.0087	9.5947e-05	32.0087	0.000108277	32.0087	7.62207e-05
32.0087	4.13994e-05	32.0087	6.33229e-05	32.0087	0.000249641	32.0087	5.41065e-05	32.0087	0.000111591
32.0087	0.000211077	32.0087	0.000131443	32.0087	0.000111933	32.0087	5.7551e-05	32.0087	0.000116309
32.0087	5.93192e-05	32.0087	4.49959e-05	32.0087	9.22325e-05	32.0087	8.51462e-05	32.0087	5.3895e-05
32.0087	0.000263882	32.0087	0.000141188	32.0087	4.4723e-05	32.0087	7.34419e-05	32.0087	3.92945e-05
32.0087	5.28226e-05	32.0087	9.32807e-05	32.0087	5.64417e-05	32.0087	3.41779e-05	32.0087	0.000151914
32.0087	0.000185288	32.0087	7.15283e-05	32.0087	9.03089e-05	32.0087	4.90335e-05	32.0087	4.87447e-05
32.0087	1.91506e-05	32.0087	0.000108045	32.0087	5.19817e-05	32.0087	7.07121e-05	32.0087	0.000114157
32.0087	0.000179998	32.0087	0.00010858	32.0087	9.5038e-05	32.0087	4.79051e-05	32.0087	0.000177958
32.0087	0.000150043	32.0087	9.77361e-05	32.0087	0.000104311	32.0087	5.54482e-05	32.0087	4.78651e-05
32.0087	2.52398e-05	32.0087	0.000156386	32.0087	0.000117841	32.0087	9.1124e-05	32.0087	7.508e-05
32.0087	2.54262e-05	32.0087	1.27974e-05	32.0087	2.12884e-05	32.0087	8.05201e-05	32.0087	8.56982e-05
32.0087	0.000192225	32.0087	5.72248e-05	32.0087	3.50306e-05	32.0087	5.55035e-05	32.0087	1.61089e-05
32.0087	0.000149505	32.0087	7.40699e-05	32.0087	6.76557e-05	32.0087	4.03489e-05	32.0087	0.000165735
32.0087	2.32583e-05	32.0087	4.17418e-05	32.0087	9.78185e-05	32.0087	8.32496e-05	32.0087	0.000128631
32.0087	3.71807e-05	32.0087	7.68288e-05	32.0087	0.000131029	32.0087	6.59438e-05	32.0087	7.89719e-05
32.0087	8.75989e-05	32.0087	9.70926e-05	32.0087	0.000240008	32.0087	0.0001171	32.0087	6.74349e-05
32.0087	0.000136622	32.0087	5.9083e-05	32.0087	7.99632e-05	32.0087	0.000127578	32.0087	0.000165666
32.0088	0.000124186	32.0088	2.59e-05	32.0088	0.000144676	32.0088	0.000101324	32.0088	0.000156632
32.0088	0.000106122	32.0088	3.49547e-05	32.0088	4.74026e-05	32.0088	8.06825e-05	32.0088	6.83379e-05
32.0088	0.00021767	32.0088	5.88992e-05	32.0088	9.51169e-05	32.0088	6.52603e-05	32.0088	0.000119399
32.0088	0.000105516	32.0088	2.70965e-05	32.0088	0.000124509	32.0088	7.10741e-05	32.0088	3.33016e-05
32.0088	3.1726e-05	32.0088	4.28808e-05	32.0088	0.000113419	32.0088	5.24081e-05	32.0088	3.38079e-05
32.0088	0.000227589	32.0088	6.32421e-05	32.0088	4.26799e-05	32.0088	5.05513e-05	32.0088	3.60983e-05
32.0088	0.000202113	32.0088	3.79714e-05	32.0088	0.00014841	32.0088	0.000110498	32.0088	0.000149053
32.0088	1.52888e-06	32.0088	2.12021e-05	32.0088	9.0806e-05	32.0088	7.63549e-05	32.0088	2.02611e-05
32.0088	7.70361e-05	32.0088	0.000113002	32.0088	0.000194448	32.0088	0.000143107	32.0088	0.000168778
32.0088	8.93622e-05	32.0088	0.000143862	32.0088	0.000179436	32.0088	0.000129141	32.0088	0.000173421
32.0088	4.84648e-05	32.0088	0.000160254	32.0088	8.13695e-05	32.0088	5.467e-05	32.0088	4.09566e-05
32.0088	0.000188338	32.0088	8.18233e-05	32.0088	5.18171e-05	32.0088	6.7063e-05	32.0088	0.000115434
32.0088	1.08307e-05	32.0088	6.78405e-05	32.0088	7.32625e-05	32.0088	7.66337e-05	32.0088	7.68949e-05
32.0088	0.000125873	32.0088	9.76619e-05	32.0088	6.64468e-05	32.0088	6.54297e-05	32.0088	9.7966e-05
32.0088	5.10183e-05	32.0088	4.60713e-05	32.0088	4.4453e-05	32.0088	5.61563e-05	32.0088	0.000110174
32.0088	3.6592e-05	32.0088	8.89395e-05	32.0088	1.28731e-05	32.0088	9.89657e-05	32.0088	6.27496e-05
32.0088	0.00013572	32.0088	6.59795e-06	32.0088	0.000227881	32.0088	0.000122862	32.0088	9.38421e-05
32.0088	0.000219396	32.0088	3.64134e-05	32.0088	6.82425e-05	32.0088	8.21994e-05	32.0088	1.89421e-05
32.0089	7.87839e-05	32.0089	9.8817e-05	32.0089	6.73724e-05	32.0089	5.26473e-05	32.0089	0.000170632
32.0089	5.47822e-05	32.0089	0.000130055	32.0089	7.27044e-05	32.0089	5.49212e-05	32.0089	0.000124788
32.0089	0.000199126	32.0089	2.38083e-05	32.0089	0.000124249	32.0089	2.16015e-05	32.0089	5.36322e-05
32.0089	2.52961e-05	32.0089	7.14993e-05	32.0089	0.000190901	32.0089	6.52265e-05	32.0089	4.51024e-05
32.0089	0.000115711	32.0089	3.73963e-05	32.0089	0.000111444	32.0089	0.000104471	32.0089	5.24553e-05
32.0089	0.00015316	32.0089	7.6986e-05	32.0089	0.000206094	32.0089	4.00902e-05	32.0089	6.7913e-05
32.0089	0.000149705	32.0089	8.44935e-05	32.0089	0.000104166	32.0089	0.000150034	32.0089	0.000146796
32.0089	8.17559e-05	32.0089	7.59419e-05	32.0089	7.42803e-05	32.0089	2.02698e-05	32.0089	0.000167017
32.0089	0.000174058	32.0089	0.000143158	32.0089	2.41968e-05	32.0089	5.3421e-05	32.0089	9.67205e-05
32.0089	0.000131954	32.0089	7.03245e-05	32.0089	3.10839e-05	32.0089	3.47242e-05	32.0089	0.000100157
32.0089	5.68005e-05	32.0089	0.000153424	32.0089	0.000106361	32.0089	0.000146589	32.0089	3.29512e-05
32.0089	0.000102531	32.0089	0.000153093	32.0089	0.000127153	32.0089	6.8382e-05	32.0089	4.51933e-05
32.0089	4.23116e-05	32.0089	6.9982e-05	32.0089	6.87533e-05	32.0089	7.0751e-05	32.0089	6.93502e-05
32.0089	0.000114216	32.0089	0.000108311	32.0089	0.000132914	32.0089	2.17109e-05	32.0089	4.37741e-05
32.0089	0.000188626	32.0089	9.65805e-05	32.0089	0.000106138	32.0089	6.28383e-05	32.0089	8.40011e-05
32.0089	0.000137967	32.0089	4.94212e-05	32.0089	0.000151145	32.0089	7.29437e-05	32.0089	8.98784e-05
32.0089	0.000105297	32.0089	2.27473e-05	32.0089	9.31307e-05	32.0089	0.000166762	32.0089	9.72003e-05
32.0089	0.000149107	32.0089	6.03425e-05	32.0089	8.1169e-05	32.0089	0.000153791	32.0089	0.000106164
32.0089	0.000110367	32.0089	0.000162382	32.0089	0.000217765	32.0089	9.0446e-05	32.0089	0.000107795
32.0089	3.41016e-05	32.0089	0.000150611	32.0089	8.50732e-05	32.0089	9.82623e-05	32.0089	7.27656e-05
32.0089	5.75211e-05	32.0089	6.22504e-05	32.0089	4.06343e-05	32.0089	7.12292e-05	32.0089	0.000133445
32.0089	2.89581e-05	32.0089	1.57274e-05	32.0089	0.00014139	32.0089	0.000140395	32.0089	6.05348e-05
32.009	0.000172784	32.009	2.59676e-05	32.009	0.000117949	32.009	4.83508e-05	32.009	2.25205e-05
32.009	6.95348e-05	32.009	4.04302e-05	32.009	6.29947e-05	32.009	0.000133042	32.009	8.72896e-05
32.009	3.7663e-05	32.009	9.16858e-05	32.009	0.000131395	32.009	8.28864e-05	32.009	6.65947e-05
32.009	9.69754e-05	32.009	3.21851e-05	32.009	8.43459e-05	32.009	2.23442e-05	32.009	9.07484e-05
32.009	0.000189679	32.009	9.0024e-05	32.009	8.64964e-05	32.009	8.93861e-05	32.009	1.0737e-05
32.009	8.0898e-05	32.009	9.57332e-05	32.009	0.00016273	32.009	4.9751e-05	32.009	0.000141986
32.009	0.000101631	32.009	2.29888e-05	32.009	0.000127823	32.009	2.82908e-05	32.009	2.8343e-05
32.009	7.65585e-05	32.009	9.95556e-05	32.009	0.000123546	32.009	7.95962e-05	32.009	0.000169677
32.009	0.000131506	32.009	6.91644e-05	32.009	1.50648e-05	32.009	6.12044e-05	32.009	4.56837e-05
32.009	0.000124381	32.009	3.62401e-05	32.009	0.000119105	32.009	7.67535e-05	32.009	8.13634e-05
32.009	8.98841e-05	32.009	0.000107254	32.009	0.000116974	32.009	0.000123214	32.009	8.90467e-05
32.009	0.000140906	32.009	6.67395e-05	32.009	3.09494e-05	32.009	5.76189e-05	32.009	0.000114518
32.009	5.13413e-05	32.009	0.00013317	32.009	1.02067e-05	32.009	0.000211883	32.009	8.03522e-05
32.009	0.00017143	32.009	3.62458e-05	32.009	0.000197716	32.009	8.16627e-05	32.009	1.77799e-05
32.009	3.57646e-05	32.009	0.000100896	32.009	5.28523e-05	32.009	0.000119284	32.009	7.51664e-05
32.009	3.93111e-05	32.009	0.000119384	32.009	0.0001047	32.009	5.22812e-05	32.009	3.54134e-05
32.009	0.000129977	32.009	9.52597e-05	32.009	0.000164011	32.009	3.38714e-05	32.009	5.70743e-05
32.009	0.000150714	32.009	3.24201e-05	32.009	7.52025e-05	32.009	0.000108597	32.009	0.000132335
32.0091	7.77698e-05	32.0091	7.1923e-05	32.0091	6.83917e-05	32.0091	1.67859e-05	32.0091	4.14625e-05
32.0091	5.6162e-05	32.0091	8.13325e-05	32.0091	8.96255e-05	32.0091	4.47098e-05	32.0091	5.60843e-05
32.0091	7.49612e-05	32.0091	0.000154397	32.0091	0.000148869	32.0091	0.00020494	32.0091	0.000103205
32.0091	0.000133983	32.0091	0.000105705	32.0091	0.000102418	32.0091	7.22214e-05	32.0091	3.593e-05
32.0091	0.000135567	32.0091	0.000171884	32.0091	0.000156397	32.0091	9.12898e-05	32.0091	5.04554e-05
32.0091	3.60482e-05	32.0091	9.67519e-05	32.0091	7.40216e-05	32.0091	5.72569e-05	32.0091	0.000205456
32.0091	0.000114698	32.0091	8.75257e-05	32.0091	9.95928e-05	32.0091	3.67817e-05	32.0091	0.000104056
32.0091	0.000122021	32.0091	7.74089e-05	32.0091	6.11954e-05	32.0091	0.000106391	32.0091	4.79883e-05
32.0091	9.70318e-05	32.0091	6.65414e-05	32.0091	7.10942e-05	32.0091	9.17372e-05	32.0091	4.50057e-05
32.0091	7.86414e-05	32.0091	8.50038e-05	32.0091	7.62406e-05	32.0091	0.000122083	32.0091	0.000195637
32.0091	5.97548e-05	32.0091	6.3354e-05	32.0091	0.000116288	32.0091	3.72968e-05	32.0091	0.000130937
32.0091	4.53593e-05	32.0091	9.45854e-05	32.0091	0.000164551	32.0091	6.93165e-05	32.0091	7.21681e-05
32.0091	0.000174979	32.0091	8.92226e-05	32.0091	7.00772e-05	32.0091	5.26029e-05	32.0091	6.56734e-05
32.0091	9.31076e-05	32.0091	4.86796e-05	32.0091	0.000136107	32.0091	0.000126491	32.0091	3.05076e-05
32.0091	0.00012791	32.0091	3.10974e-05	32.0091	0.000136584	32.0091	9.2584e-05	32.0091	0.000126857
32.0091	0.000111768	32.0091	7.49576e-05	32.0091	8.53958e-05	32.0091	0.000103832	32.0091	9.45159e-05
32.0091	4.95148e-05	32.0091	0.000166402	32.0091	0.00013038	32.0091	7.28336e-05	32.0091	7.67723e-05
32.0091	0.00017413	32.0091	9.25156e-05	32.0091	1.09507e-05	32.0091	0.000155167	32.0091	6.97074e-05
32.0091	0.00014051	32.0091	1.06632e-05	32.0091	5.63793e-05	32.0091	5.71092e-05	32.0091	1.71183e-05
32.0091	3.09342e-05	32.0091	7.11496e-05	32.0091	2.26596e-05	32.0091	6.26779e-05	32.0091	0.00018317
32.0091	0.000149393	32.0091	0.0001298	32.0091	3.89948e-05	32.0091	0.000107916	32.0091	3.5427e-05
32.0091	0.000184212	32.0091	5.01979e-05	32.0091	1.36713e-05	32.0091	9.24762e-05	32.0091	3.24638e-05
32.0092	0.000225414	32.0092	3.1323e-05	32.0092	4.65992e-05	32.0092	0.000121293	32.0092	3.03553e-05
32.0092	0.000220359	32.0092	6.82974e-05	32.0092	0.000104256	32.0092	8.24722e-05	32.0092	6.65832e-05
32.0092	0.000177814	32.0092	7.49367e-05	32.0092	8.94571e-05	32.0092	7.0203e-05	32.0092	0.000157361
32.0092	8.06712e-05	32.0092	4.55614e-05	32.0092	5.46721e-05	32.0092	0.00012246	32.0092	7.01741e-05
32.0092	8.02182e-05	32.0092	7.33513e-05	32.0092	3.67549e-05	32.0092	0.000131202	32.0092	7.29581e-05
32.0092	0.000195308	32.0092	2.20605e-05	32.0092	7.64527e-05	32.0092	0.000123309	32.0092	6.89626e-05
32.0092	6.22946e-05	32.0092	0.00011004	32.0092	9.08828e-05	32.0092	7.47383e-05	32.0092	9.19102e-05
32.0092	2.92285e-05	32.0092	9.57481e-06	32.0092	4.14761e-05	32.0092	0.000143403	32.0092	7.60799e-05
32.0092	0.000139044	32.0092	3.91646e-05	32.0092	0.000142779	32.0092	1.92316e-05	32.0092	0.000192704
32.0092	0.000100408	32.0092	0.00012285	32.0092	8.62116e-05	32.0092	9.4534e-05	32.0092	8.10705e-05
32.0092	5.89754e-05	32.0092	0.00012757	32.0092	5.928e-05	32.0092	6.33137e-05	32.0092	8.39654e-05
32.0092	0.00015061	32.0092	3.51219e-05	32.0092	7.06031e-05	32.0092	0.000115736	32.0092	0.000129393
32.0092	0.000217342	32.0092	8.86125e-05	32.0092	0.000162779	32.0092	6.20672e-05	32.0092	0.000108131
32.0092	6.62283e-05	32.0092	4.54253e-05	32.0092	6.40148e-05	32.0092	5.1331e-05	32.0092	0.00016376
32.0092	0.000169218	32.0092	5.15346e-05	32.0092	6.31264e-05	32.0092	4.2628e-05	32.0092	0.000244358
32.0092	9.37386e-05	32.0092	0.000110685	32.0092	6.09131e-05	32.0092	4.95015e-05	32.0092	0.000138663
32.0092	4.49978e-05	32.0092	9.21164e-05	32.0092	7.03407e-05	32.0092	8.80435e-05	32.0092	2.44751e-05
32.0092	3.7136e-05	32.0092	8.14015e-05	32.0092	5.56419e-05	32.0092	7.29402e-05	32.0092	5.81705e-05
32.0093	9.89247e-05	32.0093	8.20505e-05	32.0093	9.38287e-05	32.0093	7.48909e-05	32.0093	6.44818e-05
32.0093	2.11976e-05	32.0093	0.000100471	32.0093	0.000147353	32.0093	9.34685e-05	32.0093	0.000113794
32.0093	9.8324e-05	32.0093	0.000108697	32.0093	4.82025e-05	32.0093	0.000132578	32.0093	5.73196e-05
32.0093	5.66648e-05	32.0093	6.55557e-05	32.0093	7.10965e-05	32.0093	0.000101313	32.0093	0.00016943
32.0093	0.000199986	32.0093	1.41189e-05	32.0093	2.74587e-05	32.0093	0.000103838	32.0093	0.000101669
32.0093	5.98158e-05	32.0093	4.53196e-05	32.0093	8.54534e-05	32.0093	4.1059e-05	32.0093	0.000130399
32.0093	3.38911e-05	32.0093	0.000105085	32.0093	6.85594e-05	32.0093	9.15159e-05	32.0093	7.15446e-05
32.0093	6.03413e-05	32.0093	0.000168736	32.0093	8.41396e-05	32.0093	0.000157196	32.0093	0.000169399
32.0093	2.50965e-05	32.0093	0.000107728	32.0093	0.00013875	32.0093	3.87438e-05	32.0093	6.11294e-05
32.0093	7.21523e-05	32.0093	5.95953e-05	32.0093	0.000158321	32.0093	2.57982e-05	32.0093	6.80119e-05
32.0093	0.000153971	32.0093	7.54386e-05	32.0093	6.41486e-05	32.0093	8.77896e-05	32.0093	0.000141551
32.0093	8.05012e-05	32.0093	9.62877e-05	32.0093	0.000108577	32.0093	8.96983e-05	32.0093	5.65493e-05
32.0093	9.98947e-05	32.0093	9.50147e-05	32.0093	9.81707e-05	32.0093	7.28467e-05	32.0093	9.36469e-05
32.0093	0.000142114	32.0093	6.12745e-05	32.0093	9.12813e-05	32.0093	1.05492e-05	32.0093	2.8596e-05
32.0093	4.11595e-05	32.0093	4.57597e-05	32.0093	0.000142672	32.0093	7.80411e-06	32.0093	0.000111967
32.0093	0.000118807	32.0093	1.68405e-05	32.0093	8.26417e-05	32.0093	7.1168e-05	32.0093	6.60014e-06
32.0093	0.000148808	32.0093	5.73117e-05	32.0093	4.91762e-05	32.0093	0.000109621	32.0093	4.27148e-05
32.0093	8.73508e-05	32.0093	3.58318e-05	32.0093	8.27844e-05	32.0093	1.87812e-05	32.0093	3.89912e-05
32.0093	0.00011706	32.0093	7.82845e-05	32.0093	0.000192242	32.0093	3.187e-05	32.0093	3.37451e-05
32.0093	9.78319e-05	32.0093	4.7306e-05	32.0093	0.000165568	32.0093	0.000106915	32.0093	0.000119996
32.0093	4.91796e-05	32.0093	9.41222e-05	32.0093	6.81472e-05	32.0093	0.000126584	32.0093	0.000124705
32.0093	8.71758e-05	32.0093	2.38263e-05	32.0093	0.000107114	32.0093	3.0456e-05	32.0093	0.000156477
32.0093	7.13233e-05	32.0093	0.00013659	32.0093	1.30057e-05	32.0093	0.000140032	32.0093	6.77602e-05
32.0094	8.7579e-05	32.0094	3.66094e-05	32.0094	5.9006e-05	32.0094	9.41454e-05	32.0094	8.81409e-05
32.0094	0.000197658	32.0094	9.64526e-05	32.0094	0.00012258	32.0094	0.000146337	32.0094	0.000143388
32.0094	0.000119013	32.0094	0.000151257	32.0094	8.81025e-05	32.0094	4.8239e-05	32.0094	0.000107729
32.0094	0.000169303	32.0094	7.63199e-05	32.0094	0.000108781	32.0094	6.46961e-05	32.0094	2.6962e-05
32.0094	0.000120345	32.0094	0.000141488	32.0094	0.000154303	32.0094	8.85941e-05	32.0094	2.89506e-05
32.0094	0.000199388	32.0094	8.41868e-05	32.0094	1.99915e-05	32.0094	0.000108075	32.0094	9.39145e-05
32.0094	0.000162132	32.0094	8.531e-05	32.0094	7.92727e-05	32.0094	8.39511e-05	32.0094	7.74078e-05
32.0094	0.000141146	32.0094	7.36656e-05	32.0094	0.000141352	32.0094	9.82346e-06	32.0094	0.000113156
32.0094	8.09225e-05	32.0094	1.03647e-05	32.0094	2.75697e-05	32.0094	6.0433e-05	32.0094	7.07553e-05
32.0094	0.000131183	32.0094	6.41471e-05	32.0094	9.91293e-05	32.0094	7.05777e-05	32.0094	7.52786e-05
32.0094	2.97549e-05	32.0094	6.69012e-05	32.0094	0.000179368	32.0094	8.29255e-05	32.0094	7.95556e-05
32.0094	3.58494e-05	32.0094	0.000155421	32.0094	3.99629e-05	32.0094	4.43396e-05	32.0094	6.89976e-05
32.0094	0.000210286	32.0094	7.81026e-05	32.0094	4.36705e-05	32.0094	5.81353e-05	32.0094	1.78736e-05
32.0094	0.000121185	32.0094	2.41441e-05	32.0094	9.24968e-05	32.0094	0.000137896	32.0094	0.00020766
32.0094	0.000164513	32.0094	0.0001317	32.0094	0.000124908	32.0094	3.57621e-05	32.0094	7.45366e-05
32.0094	9.16929e-05	32.0094	7.30253e-05	32.0094	4.76301e-05	32.0094	0.000130748	32.0094	3.26112e-05
32.0094	0.000125338	32.0094	0.000138187	32.0094	4.4571e-05	32.0094	0.000133844	32.0094	7.11264e-05
32.0094	0.000184091	32.0094	6.05169e-05	32.0094	9.61206e-05	32.0094	7.16931e-05	32.0094	0.000148292
32.0095	0.000178301	32.0095	2.37692e-05	32.0095	6.87956e-05	32.0095	7.90718e-05	32.0095	7.02219e-05
32.0095	0.000105	32.0095	9.26646e-05	32.0095	5.69395e-05	32.0095	4.60617e-05	32.0095	9.53067e-05
32.0095	0.000206403	32.0095	5.2249e-05	32.0095	3.79407e-05	32.0095	9.07099e-05	32.0095	4.80627e-05
32.0095	9.14967e-05	32.0095	4.83246e-05	32.0095	0.000119164	32.0095	0.000124175	32.0095	6.48165e-05
32.0095	0.000167399	32.0095	6.00601e-05	32.0095	5.15293e-05	32.0095	9.4129e-05	32.0095	0.00012908
32.0095	0.000234858	32.0095	7.35137e-05	32.0095	5.84241e-05	32.0095	9.67645e-05	32.0095	3.52262e-05
32.0095	0.000119858	32.0095	0.000104676	32.0095	8.82711e-05	32.0095	8.75816e-05	32.0095	0.000154496
32.0095	7.24207e-05	32.0095	4.50186e-05	32.0095	7.29393e-05	32.0095	6.96872e-05	32.0095	6.49584e-05
32.0095	9.14507e-05	32.0095	5.02085e-05	32.0095	7.17162e-05	32.0095	8.71033e-05	32.0095	0.000123209
32.0095	1.79039e-05	32.0095	5.99292e-05	32.0095	0.000130707	32.0095	6.55416e-05	32.0095	0.00018826
32.0095	5.88602e-05	32.0095	4.69057e-05	32.0095	0.000126183	32.0095	0.000204638	32.0095	5.40677e-05
32.0095	5.5831e-05	32.0095	0.000118558	32.0095	4.41163e-05	32.0095	3.02116e-05	32.0095	6.45631e-05
32.0095	8.07249e-05	32.0095	6.96833e-05	32.0095	1.37893e-05	32.0095	1.92033e-05	32.0095	4.66817e-05
32.0095	9.918e-05	32.0095	2.57416e-05	32.0095	9.3822e-05	32.0095	0.000125669	32.0095	7.88775e-05
32.0095	0.00014958	32.0095	7.05785e-05	32.0095	0.000145979	32.0095	0.000108073	32.0095	7.5363e-05
32.0095	4.04723e-05	32.0095	0.000108376	32.0095	0.000170334	32.0095	6.39302e-05	32.0095	7.17318e-05
32.0095	9.84958e-05	32.0095	3.9517e-05	32.0095	2.04726e-05	32.0095	8.32959e-05	32.0095	2.44133e-05
32.0095	4.0816e-05	32.0095	9.01531e-05	32.0095	0.000158493	32.0095	0.000136237	32.0095	2.4659e-05
32.0095	3.45543e-05	32.0095	9.71965e-05	32.0095	8.54329e-05	32.0095	6.52291e-05	32.0095	7.93553e-05
32.0095	3.36294e-05	32.0095	1.45362e-05	32.0095	7.34503e-05	32.0095	0.000108266	32.0095	6.30813e-05
32.0095	0.000217442	32.0095	8.72954e-05	32.0095	8.78638e-05	32.0095	3.28684e-05	32.0095	2.05732e-05
32.0095	0.000128516	32.0095	0.000130205	32.0095	0.000176634	32.0095	0.00010674	32.0095	4.84217e-05
32.0096	0.000162161	32.0096	6.91939e-05	32.0096	6.46828e-05	32.0096	8.08579e-05	32.0096	2.7989e-05
32.0096	9.63018e-05	32.0096	5.32552e-05	32.0096	0.000125322	32.0096	0.000157037	32.0096	0.000112969
32.0096	0.000129455	32.0096	4.43755e-05	32.0096	9.52383e-05	32.0096	8.94309e-05	32.0096	3.57881e-05
32.0096	0.000136992	32.0096	7.87382e-05	32.0096	7.21311e-05	32.0096	0.000195342	32.0096	6.20477e-05
32.0096	0.000166534	32.0096	4.0406e-05	32.0096	0.000109233	32.0096	6.38042e-05	32.0096	4.22868e-05
32.0096	0.000119254	32.0096	0.000105342	32.0096	0.000120906	32.0096	0.000105365	32.0096	6.90038e-05
32.0096	0.000106852	32.0096	3.27289e-05	32.0096	8.6837e-05	32.0096	2.58304e-05	32.0096	0.000113505
32.0096	0.000163136	32.0096	9.02702e-05	32.0096	6.54248e-05	32.0096	0.000101644	32.0096	8.49013e-05
32.0096	0.000212044	32.0096	9.58048e-05	32.0096	0.000119027	32.0096	3.98735e-05	32.0096	4.50087e-05
32.0096	5.55582e-05	32.0096	4.64767e-05	32.0096	0.000144403	32.0096	6.7269e-05	32.0096	0.000135
32.0096	0.000198109	32.0096	4.86405e-05	32.0096	0.000158694	32.0096	5.6072e-05	32.0096	8.71011e-05
32.0096	8.72042e-05	32.0096	2.92581e-05	32.0096	9.07847e-05	32.0096	3.69053e-05	32.0096	0.000144952
32.0096	0.000104235	32.0096	0.000131609	32.0096	3.44038e-05	32.0096	6.24235e-05	32.0096	7.70401e-05
32.0096	0.000118294	32.0096	6.78089e-05	32.0096	5.97418e-05	32.0096	6.05885e-05	32.0096	9.11079e-05
32.0096	0.000157887	32.0096	5.6668e-05	32.0096	1.23957e-05	32.0096	0.0001177	32.0096	5.00679e-05
32.0096	0.000129635	32.0096	5.69833e-05	32.0096	8.54204e-05	32.0096	0.000126615	32.0096	0.00010793
32.0096	8.25999e-05	32.0096	1.86416e-05	32.0096	5.95602e-05	32.0096	6.81844e-05	32.0096	0.000138961
32.0096	4.635e-05	32.0096	0.000103853	32.0096	0.000173696	32.0096	1.82786e-05	32.0096	4.89802e-05
32.0097	5.76111e-05	32.0097	0.000153855	32.0097	1.59395e-05	32.0097	0.000108289	32.0097	0.000110049
32.0097	4.03912e-05	32.0097	4.25569e-05	32.0097	0.000190433	32.0097	3.18057e-05	32.0097	9.14291e-05
32.0097	6.81668e-05	32.0097	7.54147e-05	32.0097	3.99873e-05	32.0097	3.81845e-05	32.0097	0.00021643
32.0097	0.000122295	32.0097	0.000129752	32.0097	4.7018e-05	32.0097	7.52416e-05	32.0097	9.06862e-05
32.0097	0.000134149	32.0097	2.89774e-05	32.0097	0.000135855	32.0097	0.000125783	32.0097	2.37465e-05
32.0097	0.000105861	32.0097	0.000167093	32.0097	5.81281e-05	32.0097	0.000124257	32.0097	5.68459e-05
32.0097	3.5612e-05	32.0097	8.24224e-05	32.0097	2.95351e-05	32.0097	7.7089e-05	32.0097	4.32582e-05
32.0097	9.78407e-05	32.0097	3.427e-05	32.0097	5.93918e-05	32.0097	0.000169287	32.0097	0.000196548
32.0097	0.000186745	32.0097	0.000115052	32.0097	9.20261e-05	32.0097	5.52693e-05	32.0097	0.000194515
32.0097	0.000287869	32.0097	7.77484e-05	32.0097	0.000113762	32.0097	0.000137976	32.0097	9.0848e-05
32.0097	0.000197712	32.0097	6.73972e-05	32.0097	9.94725e-05	32.0097	8.28769e-05	32.0097	0.000163335
32.0097	9.33964e-05	32.0097	2.5758e-05	32.0097	0.000132682	32.0097	4.06971e-05	32.0097	0.000109363
32.0097	3.25005e-05	32.0097	6.46035e-05	32.0097	9.0732e-06	32.0097	5.82565e-05	32.0097	7.33344e-05
32.0097	0.000156076	32.0097	6.50287e-05	32.0097	7.78403e-05	32.0097	0.000123836	32.0097	0.000134963
32.0097	0.000229151	32.0097	6.56538e-05	32.0097	3.29803e-05	32.0097	2.79887e-05	32.0097	0.000181566
32.0097	8.68753e-05	32.0097	0.000158711	32.0097	7.71932e-05	32.0097	8.91412e-05	32.0097	8.27153e-05
32.0097	1.80802e-05	32.0097	6.97491e-05	32.0097	3.64441e-05	32.0097	8.04064e-05	32.0097	5.62704e-05
32.0097	0.000143019	32.0097	3.81773e-05	32.0097	0.000170676	32.0097	5.77163e-05	32.0097	0.000100344
32.0097	0.000126073	32.0097	6.34186e-05	32.0097	0.000145069	32.0097	0.000240205	32.0097	5.90473e-05
32.0097	8.42186e-05	32.0097	3.23045e-05	32.0097	8.18267e-05	32.0097	8.97761e-05	32.0097	0.000143466
32.0097	0.000155058	32.0097	3.26915e-05	32.0097	8.77656e-05	32.0097	5.9385e-05	32.0097	5.98012e-05
32.0097	8.6786e-05	32.0097	3.0453e-05	32.0097	0.00016628	32.0097	0.000118396	32.0097	1.90528e-05
32.0098	0.000162019	32.0098	8.1858e-05	32.0098	2.74541e-05	32.0098	2.93523e-05	32.0098	8.98745e-05
32.0098	0.000121335	32.0098	6.80271e-05	32.0098	6.19996e-05	32.0098	2.66947e-05	32.0098	6.79342e-06
32.0098	3.80749e-05	32.0098	0.000107881	32.0098	8.75682e-05	32.0098	0.000193789	32.0098	0.00010364
32.0098	0.000166017	32.0098	9.17712e-05	32.0098	0.000122665	32.0098	0.000154575	32.0098	2.89342e-05
32.0098	6.49707e-05	32.0098	0.000132234	32.0098	6.22434e-05	32.0098	3.72978e-05	32.0098	0.00011536
32.0098	3.00854e-05	32.0098	1.11094e-05	32.0098	8.91228e-05	32.0098	0.000111489	32.0098	0.000131035
32.0098	0.000125778	32.0098	3.61195e-05	32.0098	0.000143196	32.0098	0.000115537	32.0098	5.82649e-05
32.0098	5.79308e-05	32.0098	0.000102256	32.0098	0.000153272	32.0098	0.000125459	32.0098	0.000138846
32.0098	0.000123993	32.0098	0.000133172	32.0098	4.67251e-05	32.0098	0.000106727	32.0098	0.000132072
32.0098	0.00010806	32.0098	0.000103667	32.0098	9.21962e-05	32.0098	4.3332e-05	32.0098	8.85638e-05
32.0098	0.000135539	32.0098	8.74982e-05	32.0098	5.33792e-05	32.0098	9.86132e-05	32.0098	0.000107972
32.0098	7.27891e-05	32.0098	0.000140039	32.0098	0.00014062	32.0098	3.699e-05	32.0098	8.48649e-05
32.0098	4.00694e-05	32.0098	1.5792e-05	32.0098	6.67325e-05	32.0098	5.17758e-05	32.0098	5.17927e-05
32.0098	3.10242e-05	32.0098	1.71612e-05	32.0098	8.21541e-05	32.0098	6.57061e-05	32.0098	9.0218e-05
32.0098	2.01654e-05	32.0098	7.16733e-05	32.0098	9.0434e-05	32.0098	2.69271e-05	32.0098	4.28425e-05
32.0098	0.00010629	32.0098	0.000120488	32.0098	6.45414e-05	32.0098	2.84435e-05	32.0098	0.000160827
32.0098	0.000137283	32.0098	7.64688e-05	32.0098	8.50887e-05	32.0098	9.60819e-05	32.0098	8.93235e-05
32.0098	6.91101e-05	32.0098	3.99161e-05	32.0098	9.00426e-05	32.0098	6.76458e-05	32.0098	0.000136594
32.0099	0.000164347	32.0099	2.95408e-05	32.0099	0.00011385	32.0099	8.66231e-05	32.0099	1.31523e-05
32.0099	0.000137289	32.0099	0.000114784	32.0099	5.45175e-05	32.0099	5.31322e-05	32.0099	7.23262e-05
32.0099	5.55841e-05	32.0099	4.214e-05	32.0099	0.000102865	32.0099	0.000194854	32.0099	6.56289e-05
32.0099	0.000152152	32.0099	0.000112854	32.0099	5.90052e-05	32.0099	8.41207e-05	32.0099	0.00010967
32.0099	0.000147471	32.0099	0.000174751	32.0099	0.000110924	32.0099	7.92452e-05	32.0099	1.83038e-05
32.0099	6.90157e-05	32.0099	3.45008e-05	32.0099	6.70927e-05	32.0099	0.000172166	32.0099	4.37502e-05
32.0099	0.000112897	32.0099	2.78587e-05	32.0099	3.26595e-05	32.0099	1.61852e-05	32.0099	5.90995e-05
32.0099	2.2177e-05	32.0099	2.52052e-05	32.0099	3.1216e-05	32.0099	3.40258e-05	32.0099	0.000133149
32.0099	5.10617e-05	32.0099	0.00010231	32.0099	9.63323e-05	32.0099	6.11058e-05	32.0099	5.08146e-05
32.0099	0.000110071	32.0099	8.58991e-05	32.0099	8.93164e-05	32.0099	1.41985e-05	32.0099	0.000104442
32.0099	6.04361e-05	32.0099	5.49078e-05	32.0099	0.000143966	32.0099	6.79617e-05	32.0099	0.000113464
32.0099	0.000110511	32.0099	0.000110029	32.0099	0.000136109	32.0099	3.04527e-05	32.0099	7.68563e-05
32.0099	5.2421e-05	32.0099	0.000103006	32.0099	7.79816e-05	32.0099	0.00018347	32.0099	0.000118139
32.0099	0.00017536	32.0099	1.54272e-05	32.0099	0.000101964	32.0099	9.82967e-05	32.0099	2.70762e-05
32.0099	0.000238671	32.0099	5.61195e-05	32.0099	4.03068e-05	32.0099	5.05696e-05	32.0099	5.22385e-05
32.0099	4.65921e-05	32.0099	7.98082e-05	32.0099	5.71003e-05	32.0099	0.000156865	32.0099	7.51896e-05
32.0099	8.41662e-05	32.0099	2.86431e-05	32.0099	9.74397e-05	32.0099	4.94123e-05	32.0099	0.000116564
32.0099	9.1436e-05	32.0099	0.000119627	32.0099	6.24518e-05	32.0099	7.8166e-05	32.0099	0.000113699
32.0099	5.8907e-05	32.0099	0.000106322	32.0099	7.16827e-05	32.0099	5.93351e-05	32.0099	5.60627e-05
32.01	0.000208875	32.01	8.51726e-05	32.01	9.11888e-05	32.01	1.30155e-05	32.01	0.000152258
32.01	0.000108042	32.01	3.05902e-05	32.01	8.53454e-05	32.01	9.59899e-05	32.01	0.000111765
32.01	6.84349e-05	32.01	3.72929e-05	32.01	0.000132033	32.01	7.6069e-05	32.01	9.90714e-05
32.01	4.02746e-05	32.01	0.000104367	32.01	4.63476e-05	32.01	4.86771e-05	32.01	0.000150318
32.01	0.000102646	32.01	4.73893e-05	32.01	8.82389e-05	32.01	0.00015335	32.01	0.000188882
32.01	0.000121394	32.01	0.000103986	32.01	1.22257e-05	32.01	3.00095e-05	32.01	0.00010708
32.01	0.000130286	32.01	5.57907e-05	32.01	9.1432e-05	32.01	4.11357e-05	32.01	0.000107741
32.01	9.94399e-05	32.01	7.30507e-05	32.01	5.83364e-05	32.01	7.72459e-05	32.01	3.1111e-05
32.01	2.35879e-05	32.01	6.08559e-05	32.01	7.79799e-05	32.01	9.71614e-05	32.01	5.24646e-05
[truncated: 198,003+ more rows]

## Sheet: Figure 2c
Driving voltage (V)	Amplitude
0.5	0.0071
0.2	0.0031
0.1	0.0014
0.05	0.0005
0	0

## Sheet: Figure 3c
0 V		15 V
Pixel	Transmission intensity (counts)	Pixel	Transmission intensity (counts)
1	448	1	463
2	476	2	478
3	474	3	490
4	471	4	470
5	460	5	478
6	469	6	471
7	471	7	457
8	483	8	483
9	460	9	476
10	494	10	495
11	488	11	496
12	459	12	469
13	451	13	488
14	478	14	485
15	500	15	466
16	475	16	493
17	484	17	466
18	490	18	477
19	479	19	476
20	492	20	487
21	488	21	492
22	472	22	487
23	502	23	472
24	470	24	488
25	502	25	489
26	497	26	484
27	497	27	496
28	478	28	497
29	518	29	513
30	502	30	503
31	496	31	498
32	510	32	511
33	511	33	515
34	492	34	509
35	508	35	509
36	525	36	511
37	519	37	522
38	525	38	534
39	536	39	515
40	529	40	534
41	554	41	549
42	549	42	534
43	560	43	522
44	577	44	561
45	573	45	589
46	604	46	584
47	589	47	583
48	581	48	614
49	649	49	642
50	649	50	641
51	681	51	660
52	680	52	670
53	713	53	656
54	735	54	707
55	731	55	715
56	754	56	716
57	759	57	712
58	772	58	724
59	778	59	746
60	799	60	737
61	801	61	761
62	847	62	783
63	834	63	780
64	830	64	799
65	856	65	801
66	829	66	823
67	842	67	831
68	865	68	852
69	870	69	870
70	836	70	849
71	852	71	859
72	878	72	859
73	871	73	878
74	865	74	845
75	851	75	859
76	870	76	860
77	847	77	859
78	882	78	852
79	880	79	855
80	868	80	892
81	881	81	875
82	880	82	859
83	946	83	850
84	927	84	897
85	943	85	869
86	932	86	898
87	938	87	895
88	926	88	884
89	898	89	880
90	880	90	865
91	895	91	856
92	881	92	874
93	869	93	884
94	892	94	882
95	843	95	871
96	852	96	863
97	819	97	914
98	825	98	846
99	809	99	865
100	838	100	862
101	841	101	865
102	872	102	876
103	877	103	890
104	894	104	871
105	867	105	861
106	905	106	865
107	876	107	875
108	887	108	907
109	862	109	867
110	858	110	868
111	829	111	840
112	826	112	903
113	831	113	879
114	834	114	886
115	832	115	879
116	823	116	889
117	842	117	905
118	839	118	876
119	857	119	877
120	879	120	899
121	880	121	888
122	873	122	917
123	881	123	905
124	869	124	913
125	838	125	905
126	867	126	850
127	871	127	873
128	868	128	903
129	851	129	884
130	866	130	881
131	863	131	915
132	876	132	911
133	842	133	881
134	907	134	880
135	855	135	885
136	893	136	852
137	880	137	872
138	867	138	889
139	922	139	886
140	932	140	895
141	939	141	865
142	940	142	884
143	943	143	882
144	927	144	888
145	913	145	876
146	927	146	863
147	892	147	882
148	922	148	897
149	891	149	880
150	885	150	869
151	869	151	870
152	850	152	900
153	842	153	879
154	887	154	889
155	887	155	874
156	907	156	861
157	896	157	894
158	903	158	871
159	921	159	877
160	935	160	845
161	939	161	885
162	897	162	889
163	949	163	897
164	936	164	875
165	965	165	905
166	965	166	882
167	987	167	880
168	973	168	913
169	982	169	889
170	1022	170	916
171	957	171	917
172	966	172	909
173	956	173	931
174	916	174	907
175	930	175	903
176	883	176	897
177	862	177	943
178	844	178	896
179	833	179	893
180	825	180	891
181	847	181	879
182	848	182	886
183	844	183	924
184	820	184	897
185	795	185	918
186	845	186	890
187	816	187	913
188	816	188	912
189	846	189	915
190	844	190	892
191	843	191	899
192	851	192	923
193	874	193	915
194	845	194	919
195	869	195	902
196	849	196	935
197	862	197	937
198	903	198	909
199	887	199	933
200	868	200	934
201	887	201	923
202	898	202	937
203	894	203	935
204	922	204	938
205	892	205	930
206	903	206	939
207	908	207	937
208	946	208	948
209	909	209	929
210	925	210	929
211	941	211	948
212	954	212	935
213	933	213	936
214	977	214	936
215	963	215	928
216	958	216	958
217	961	217	943
218	956	218	936
219	950	219	941
220	956	220	949
221	955	221	941
222	922	222	965
223	940	223	916
224	908	224	955
225	922	225	963
226	907	226	925
227	877	227	944
228	880	228	916
229	899	229	915
230	899	230	909
231	892	231	917
232	917	232	909
233	907	233	939
234	939	234	896
235	905	235	925
236	909	236	901
237	909	237	916
238	891	238	945
239	913	239	920
240	919	240	912
241	872	241	894
242	911	242	923
243	828	243	885
244	871	244	896
245	855	245	923
246	855	246	916
247	853	247	917
248	887	248	913
249	897	249	913
250	954	250	882
251	956	251	906
252	952	252	907
253	933	253	913
254	990	254	933
255	966	255	917
256	966	256	918
257	985	257	914
258	1009	258	914
259	1014	259	931
260	954	260	932
261	957	261	921
262	1003	262	934
263	957	263	942
264	967	264	926
265	960	265	928
266	946	266	931
267	909	267	925
268	906	268	945
269	913	269	943
270	911	270	930
271	896	271	949
272	902	272	943
273	874	273	941
274	901	274	941
275	878	275	937
276	889	276	934
277	877	277	937
278	882	278	970
279	841	279	939
280	873	280	937
281	869	281	956
282	891	282	955
283	868	283	943
284	887	284	939
285	910	285	968
286	950	286	930
287	915	287	939
288	931	288	937
289	952	289	939
290	941	290	953
291	903	291	954
292	942	292	965
293	934	293	958
294	957	294	942
295	916	295	952
296	952	296	923
297	943	297	959
298	976	298	956
299	934	299	959
300	957	300	936
301	945	301	954
302	946	302	960
303	948	303	955
304	943	304	963
305	919	305	959
306	989	306	978
307	951	307	963
308	927	308	934
309	940	309	934
310	944	310	946
311	936	311	943
312	937	312	954
313	946	313	943
314	971	314	943
315	927	315	927
316	956	316	955
317	1004	317	958
318	994	318	926
319	1011	319	967
320	1016	320	947
321	1020	321	947
322	1012	322	929
323	1012	323	939
324	987	324	932
325	992	325	942
326	956	326	915
327	974	327	946
328	973	328	916
329	976	329	939
330	961	330	924
331	990	331	913
332	990	332	925
333	983	333	925
334	991	334	925
335	1011	335	921
336	993	336	947
337	1017	337	912
338	1020	338	913
339	1003	339	963
340	997	340	941
341	1033	341	930
342	986	342	947
343	987	343	940
344	959	344	946
345	945	345	923
346	953	346	897
347	938	347	949
348	918	348	930
349	919	349	942
350	933	350	954
351	903	351	965
352	897	352	914
353	874	353	950
354	859	354	949
355	891	355	951
356	901	356	961
357	894	357	949
358	913	358	937
359	927	359	964
360	912	360	951
361	926	361	948
362	893	362	966
363	911	363	928
364	910	364	943
365	912	365	942
366	914	366	943
367	903	367	930
368	924	368	949
369	907	369	950
370	900	370	962
371	847	371	936
372	877	372	962
373	915	373	939
374	888	374	940
375	890	375	948
376	865	376	966
377	872	377	946
378	873	378	959
379	913	379	954
380	898	380	930
381	894	381	961
382	889	382	956
383	897	383	960
384	902	384	943
385	869	385	943
386	879	386	968
387	862	387	953
388	887	388	947
389	873	389	962
390	893	390	932
391	898	391	930
392	901	392	929
393	900	393	953
394	931	394	922
395	904	395	920
396	937	396	910
397	945	397	926
398	948	398	895
399	944	399	914
400	946	400	918
401	944	401	919
402	960	402	894
403	934	403	896
404	941	404	907
405	958	405	892
406	922	406	917
407	957	407	914
408	980	408	875
409	1013	409	898
410	980	410	879
411	1014	411	913
412	993	412	880
413	984	413	891
414	932	414	914
415	936	415	905
416	937	416	894
417	914	417	879
418	922	418	897
419	931	419	908
420	897	420	895
421	880	421	915
422	890	422	897
423	899	423	895
424	881	424	894
425	907	425	923
426	888	426	936
427	907	427	884
428	891	428	901
429	947	429	888
430	929	430	902
431	959	431	915
432	954	432	903
433	988	433	895
434	943	434	885
435	944	435	904
436	896	436	934
437	892	437	871
438	876	438	894
439	872	439	916
440	890	440	867
441	881	441	903
442	864	442	876
443	853	443	909
444	856	444	913
445	841	445	866
446	829	446	943
447	846	447	927
448	836	448	895
449	853	449	882
450	848	450	880
451	841	451	882
452	866	452	872
453	838	453	888
454	860	454	888
455	867	455	899
456	898	456	896
457	881	457	868
458	853	458	917
459	869	459	889
460	873	460	897
461	856	461	894
462	829	462	892
463	855	463	873
464	843	464	886
465	851	465	870
466	845	466	862
467	849	467	886
468	814	468	874
469	836	469	889
470	829	470	864
471	827	471	881
472	832	472	869
473	818	473	884
474	818	474	874
475	825	475	878
476	814	476	859
477	825	477	866
478	829	478	847
479	859	479	864
480	852	480	882
481	860	481	850
482	812	482	855
483	852	483	862
484	852	484	856
485	839	485	859
486	868	486	876
487	847	487	880
488	827	488	854
489	871	489	866
490	867	490	867
491	861	491	861
492	873	492	863
493	850	493	867
494	875	494	863
495	891	495	872
496	873	496	843
497	858	497	857
498	858	498	867
499	843	499	842
500	820	500	863
501	851	501	849
502	845	502	842
503	850	503	878
504	839	504	853
505	828	505	833
506	837	506	840
507	825	507	840
508	808	508	857
509	804	509	854
510	835	510	864
511	807	511	849
512	831	512	871
513	825	513	870
514	849	514	890
515	820	515	890
516	854	516	898
517	833	517	896
518	827	518	944
519	836	519	948
520	840	520	966
521	848	521	1003
522	857	522	1009
523	826	523	1051
524	826	524	1081
525	830	525	1141
526	844	526	1183
527	828	527	1270
528	846	528	1366
529	846	529	1486
530	870	530	1615
531	862	531	1692
532	866	532	1796
533	856	533	1914
534	861	534	1983
535	871	535	2078
536	842	536	2097
537	867	537	2169
538	854	538	2135
539	879	539	2202
540	906	540	2217
541	864	541	2304
542	881	542	2366
543	868	543	2407
544	854	544	2504
545	891	545	2527
546	896	546	2586
547	882	547	2649
548	864	548	2647
549	888	549	2731
550	941	550	2796
551	933	551	2835
552	931	552	2939
553	950	553	2956
554	988	554	3011
555	989	555	3084
556	976	556	3124
557	1009	557	3150
558	1031	558	3207
559	1066	559	3220
560	1095	560	3262
561	1137	561	3274
562	1201	562	3320
563	1274	563	3392
564	1372	564	3392
565	1475	565	3465
566	1575	566	3474
567	1728	567	3537
568	1951	568	3572
569	2109	569	3688
570	2419	570	3721
571	2753	571	3761
572	3340	572	3813
573	4138	573	3815
574	5168	574	3896
575	6340	575	3872
576	7416	576	3976
577	8242	577	4016
578	8725	578	4096
579	8811	579	4018
580	8447	580	4161
581	7873	581	4172
582	7480	582	4218
583	6858	583	4279
584	6542	584	4261
585	6255	585	4318
586	6174	586	4410
587	6415	587	4452
588	6767	588	4471
589	7266	589	4518
590	7684	590	4567
591	7816	591	4631
592	7774	592	4694
593	7481	593	4709
594	7291	594	4843
595	7158	595	4867
596	7338	596	4911
597	7402	597	5007
598	7315	598	5044
599	7338	599	5061
600	7444	600	5027
601	7449	601	5096
602	7602	602	5129
603	7514	603	5070
604	7222	604	5132
605	7040	605	5190
606	7245	606	5235
607	7498	607	5271
608	7625	608	5397
609	7761	609	5306
610	7749	610	5366
611	7640	611	5403
612	7498	612	5497
613	7663	613	5462
614	7796	614	5585
615	7796	615	5598
616	8047	616	5678
617	8121	617	5694
618	8073	618	5758
619	8131	619	5750
620	8246	620	5862
621	8252	621	5841
622	8216	622	5929
623	8174	623	6022
624	8019	624	6032
625	7895	625	6030
626	7907	626	6103
627	7983	627	6144
628	8024	628	6303
629	7990	629	6367
630	8146	630	6399
631	8124	631	6354
632	7997	632	6460
633	7984	633	6543
634	7926	634	6589
635	7786	635	6707
636	7817	636	6640
637	7777	637	6759
638	7679	638	6802
639	7895	639	6969
640	7912	640	6975
641	7887	641	7032
642	7906	642	7109
643	7974	643	7291
644	8013	644	7465
645	8062	645	7480
646	8197	646	7720
647	8123	647	7715
648	8171	648	7723
649	8179	649	7785
650	8164	650	7938
651	8034	651	7855
652	7949	652	7866
653	7821	653	7761
654	7745	654	7774
655	7556	655	7785
656	7443	656	7798
657	7472	657	7853
658	7428	658	7875
659	7333	659	7929
660	7377	660	7957
661	7346	661	8011
662	7500	662	8035
663	7414	663	8057
664	7463	664	8132
665	7608	665	8236
666	7621	666	8231
667	7593	667	8203
668	7540	668	8223
669	7639	669	8121
670	7595	670	8098
671	7621	671	8064
672	7601	672	8061
673	7490	673	8188
674	7490	674	8266
675	7540	675	8214
676	7539	676	8189
677	7552	677	8231
678	7626	678	8275
679	7614	679	8262
680	7574	680	8288
681	7651	681	8239
682	7665	682	8268
683	7685	683	8202
684	7641	684	8363
685	7599	685	8295
686	7691	686	8294
687	7751	687	8319
688	7634	688	8353
689	7707	689	8342
690	7658	690	8314
691	7797	691	8312
692	7825	692	8259
693	7803	693	8247
694	7916	694	8314
695	7855	695	8263
696	7882	696	8271
697	7860	697	8209
698	8025	698	8268
699	7930	699	8242
700	8008	700	8288
701	8126	701	8363
702	8165	702	8299
703	8111	703	8318
704	8128	704	8394
705	8080	705	8416
706	7992	706	8347
707	8135	707	8391
708	8194	708	8381
709	8168	709	8375
710	8197	710	8353
711	8194	711	8286
712	8158	712	8340
713	8197	713	8324
714	8122	714	8348
715	8268	715	8226
716	8166	716	8281
717	8238	717	8300
718	8237	718	8326
719	8279	719	8276
720	8223	720	8161
721	8259	721	8144
722	8284	722	8212
723	8332	723	8077
724	8272	724	8098
725	8238	725	8175
726	8306	726	8141
727	8388	727	8128
728	8360	728	8097
729	8408	729	8108
730	8294	730	8194
731	8291	731	8104
732	8416	732	8050
733	8465	733	8131
734	8451	734	8086
735	8389	735	8150
736	8302	736	8112
737	8323	737	8096
738	8201	738	8165
739	8223	739	8116
740	8147	740	8139
741	8266	741	8018
742	8226	742	8037
743	8296	743	8069
744	8180	744	8033
745	8291	745	8002
746	8136	746	7988
747	8221	747	8086
748	8352	748	8128
749	8267	749	8033
750	8289	750	8071
751	8341	751	8066
752	8225	752	7998
753	8206	753	7983
754	8259	754	8057
755	8179	755	8086
756	8073	756	7998
757	8240	757	8041
758	8206	758	8034
759	8231	759	8096
760	8185	760	8046
761	8240	761	7985
762	8086	762	8025
763	8111	763	8015
764	8049	764	8067
765	8044	765	8102
766	8068	766	8039
767	7999	767	8072
768	7986	768	8083
769	7964	769	8079
770	7880	770	8043
771	7913	771	8069
772	7780	772	8096
773	7857	773	7955
774	7825	774	8011
775	7793	775	8041
776	7739	776	7966
777	7734	777	7971
778	7721	778	8050
779	7624	779	7950
780	7646	780	7822
781	7701	781	7932
782	7630	782	7954
783	7704	783	7980
784	7695	784	8025
785	7720	785	7926
786	7720	786	7988
787	7679	787	7953
788	7708	788	8022
789	7744	789	7968
790	7683	790	7994
791	7758	791	7895
792	7697	792	7917
793	7696	793	7932
794	7736	794	8044
795	7709	795	8077
796	7696	796	8055
797	7798	797	7907
798	7742	798	8042
799	7652	799	7929
800	7598	800	7786
801	7621	801	7934
802	7716	802	7902
803	7537	803	7879
804	7676	804	7829
805	7683	805	7949
806	7668	806	7903
807	7609	807	7913
808	7766	808	7822
809	7758	809	7940
810	7593	810	7924
811	7609	811	7865
812	7631	812	7875
813	7662	813	7886
814	7640	814	7879
815	7647	815	7869
816	7688	816	7938
817	7719	817	7797
818	7638	818	7964
819	7724	819	7875
820	7672	820	7778
821	7597	821	7837
822	7596	822	7749
823	7602	823	7786
824	7593	824	7765
825	7535	825	7809
826	7651	826	7715
827	7589	827	7848
828	7556	828	7877
829	7607	829	7839
830	7618	830	7892
831	7716	831	7836
832	7558	832	7826
833	7607	833	7809
834	7628	834	7744
835	7510	835	7676
836	7466	836	7692
837	7426	837	7552
838	7492	838	7700
839	7520	839	7692
840	7421	840	7678
841	7549	841	7665
842	7410	842	7680
843	7467	843	7651
844	7439	844	7640
845	7393	845	7654
846	7525	846	7686
847	7434	847	7689
848	7500	848	7714
849	7478	849	7668
850	7411	850	7625
851	7518	851	7596
852	7413	852	7684
853	7452	853	7663
854	7357	854	7566
855	7484	855	7573
856	7528	856	7555
857	7433	857	7572
858	7455	858	7634
859	7476	859	7570
860	7537	860	7670
861	7487	861	7652
862	7434	862	7623
863	7296	863	7596
864	7436	864	7569
865	7497	865	7686
866	7468	866	7636
867	7506	867	7544
868	7507	868	7611
869	7428	869	7544
870	7473	870	7652
871	7485	871	7639
872	7535	872	7602
873	7520	873	7681
874	7496	874	7653
875	7479	875	7582
876	7516	876	7715
877	7433	877	7531
878	7537	878	7700
879	7500	879	7689
880	7521	880	7677
881	7441	881	7594
882	7464	882	7686
883	7422	883	7730
884	7450	884	7752
885	7423	885	7553
886	7367	886	7592
887	7441	887	7579
888	7468	888	7633
889	7524	889	7538
890	7489	890	7638
891	7473	891	7645
892	7476	892	7558
893	7504	893	7594
894	7464	894	7606
895	7466	895	7604
896	7408	896	7614
897	7507	897	7575
898	7413	898	7681
899	7556	899	7534
900	7493	900	7586
901	7482	901	7619
902	7407	902	7593
903	7445	903	7623
904	7476	904	7567
905	7485	905	7581
906	7383	906	7546
907	7411	907	7537
908	7540	908	7554
909	7402	909	7590
910	7500	910	7494
911	7435	911	7467
912	7497	912	7560
913	7505	913	7505
914	7456	914	7533
915	7466	915	7550
916	7472	916	7486
917	7484	917	7641
918	7450	918	7601
919	7477	919	7651
920	7388	920	7526
921	7426	921	7432
922	7334	922	7500
923	7396	923	7576
924	7434	924	7523
925	7405	925	7611
926	7484	926	7586
927	7560	927	7664
928	7508	928	7609
929	7438	929	7650
930	7534	930	7605
931	7509	931	7647
932	7509	932	7693
933	7570	933	7615
934	7473	934	7611
935	7577	935	7592
936	7563	936	7572
937	7396	937	7633
938	7597	938	7644
939	7536	939	7668
940	7534	940	7569
941	7488	941	7624
942	7571	942	7648
943	7548	943	7588
944	7468	944	7585
945	7457	945	7554
946	7506	946	7621
947	7414	947	7490
948	7415	948	7491
949	7481	949	7575
950	7424	950	7572
951	7409	951	7469
952	7305	952	7384
953	7424	953	7446
954	7435	954	7473
955	7427	955	7403
956	7409	956	7417
957	7402	957	7518
958	7437	958	7571
959	7336	959	7591
960	7420	960	7499
961	7442	961	7454
962	7366	962	7551
963	7368	963	7543
964	7403	964	7510
965	7463	965	7532
966	7468	966	7568
967	7432	967	7487
968	7411	968	7588
969	7463	969	7521
970	7393	970	7568
971	7459	971	7571
972	7454	972	7563
973	7399	973	7538
974	7539	974	7556
975	7442	975	7505
976	7523	976	7597
977	7471	977	7577
978	7461	978	7582
979	7442	979	7526
980	7517	980	7576
981	7546	981	7546
982	7507	982	7621
983	7524	983	7594
984	7377	984	7623
985	7409	985	7610
986	7500	986	7639
987	7454	987	7520
988	7422	988	7593
989	7331	989	7528
990	7444	990	7451
991	7449	991	7492
992	7387	992	7469
993	7420	993	7528
994	7367	994	7511
995	7396	995	7532
996	7348	996	7507
997	7337	997	7478
998	7249	998	7467
999	7364	999	7425
1000	7251	1000	7406
1001	7261	1001	7434
1002	7254	1002	7365
1003	7361	1003	7313
1004	7260	1004	7439
1005	7305	1005	7389
1006	7279	1006	7406
1007	7264	1007	7455
1008	7238	1008	7380
1009	7224	1009	7382
1010	7249	1010	7364
1011	7116	1011	7305
1012	7219	1012	7385
1013	7338	1013	7391
1014	7203	1014	7395
1015	7227	1015	7359
1016	7216	1016	7343
1017	7251	1017	7398
1018	7257	1018	7369
1019	7166	1019	7279
1020	7210	1020	7379
1021	7286	1021	7428
1022	7279	1022	7464
1023	7234	1023	7340
1024	6983	1024	7086

## Sheet: Figure 3d
Driving voltage (V)	Displacement (nm)
0.1	0
0.2	200
0.5	200
1	400
2	800
3	800
4	1200
5	1200
6	1600
7	1600
8	1800
9	2000
10	2600
11	2800
12	2800
13	3000
14	3000
15	3400
16	3400
17	3800
18	3800
19	4200
20	4400

## Sheet: Figure 4a
R (nm)	Fexc
0	539.62
0.5	370.85
1	264.43
1.5	186.64
2	135.13
2.5	105.7
3	79.889
3.5	58.944
4	48.266
4.5	37.322
5	31.251
10	4.6085

## Sheet: Figure 4b
R (nm)	Fem
0	0.08608
0.5	1.33489
1	2.34969
1.5	4.68543
2	5.06484
2.5	5.18684
3	5.29857
3.5	5.35617
4	5.39131
4.5	5.40796
5	5.42734
10	5.64966

[truncated: 2 more sheets: Figure 4c, Figure 4d]
